# Supplementary material for: The Inflammasomes Adaptor Protein PYCARD Is a Potential Pyroptosis Biomarker Related to Immune Response and Prognosis in Clear Cell Renal Cell Carcinoma
Source: Cancers (Basel). 2022 Oct 12;14(20):4992. doi: 10.3390/cancers14204992 (PMC9599636; doi:10.3390/cancers14204992)
Supplement: Supplementary file 1 [file cancers-14-04992-s001.zip]

Archive with 5 entries (5 files):
- cancers-1900717-Supplementary Materials .pdf
- Table S1.xlsx
- Table S2.xlsx
- Table S3.xlsx
- Table S4.xlsx
