# Supplementary material for: The Inflammasomes Adaptor Protein PYCARD Is a Potential Pyroptosis Biomarker Related to Immune Response and Prognosis in Clear Cell Renal Cell Carcinoma
Source: Cancers (Basel). 2022 Oct 12;14(20):4992. doi: 10.3390/cancers14204992 (PMC9599636; doi:10.3390/cancers14204992)
Supplement: Supplementary file 1 [file cancers-14-04992-s001.zip › Table S1.xlsx]

## Sheet: Sheet1
ID_NAME	DATASET	CANCER TYPE	SUBTYPE	ENDPOINT	N	CUTPOINT	CORRECTED P-VALUE	COX P-VALUE	HR [95% CI-low CI-upp]
PYCARD	GSE5287	Bladder cancer		Overall Survival	30	0.533333	0.0302669	0.532609	0.86 [0.53 - 1.39]
PYCARD	GSE13507	Bladder cancer		Overall Survival	165	0.769697	0.0682036	0.198791	0.87 [0.71 - 1.07]
PYCARD	GSE13507	Bladder cancer	Transitional cell carcinoma	Disease Specific Survival	165	0.70303	0.108293	0.0176421	0.71 [0.54 - 0.94]
PYCARD	GSE12417-GPL96	Blood cancer	AML	Overall Survival	163	0.159509	-	0.412172	1.09 [0.89 - 1.32]
PYCARD	GSE12417-GPL570	Blood cancer	AML	Overall Survival	79	0.227848	0.172325	0.0288137	1.37 [1.03 - 1.82]
PYCARD	GSE5122	Blood cancer	AML	Overall Survival	58	0.862069	0.117134	0.011277	1.48 [1.09 - 2.01]
PYCARD	GSE8970	Blood cancer	AML	Overall Survival	34	0.676471	0.149202	0.240647	1.27 [0.85 - 1.90]
PYCARD	GSE4475	Blood cancer	B-cell lymphoma	Overall Survival	158	0.101266	0.00398173	0.327098	0.79 [0.50 - 1.26]
PYCARD	E-TABM-346	Blood cancer	DLBCL	Overall Survival	53	0.754717	-	0.38186	0.65 [0.25 - 1.71]
PYCARD	E-TABM-346	Blood cancer	DLBCL	Event Free Survival	53	0.754717	-	0.445063	0.69 [0.27 - 1.78]
PYCARD	GSE16131-GPL96	Blood cancer	Follicular lymphoma	Overall Survival	180	0.755556	-	0.619885	0.86 [0.48 - 1.55]
PYCARD	GSE2658	Blood cancer	Multiple myeloma	Disease Specific Survival	559	0.123435	-	0.71458	1.07 [0.74 - 1.55]
PYCARD	GSE4271-GPL96	Brain cancer	Astrocytoma	Overall Survival	77	0.142857	0.490706	0.689539	0.93 [0.67 - 1.30]
PYCARD	GSE7696	Brain cancer	Glioblastoma	Overall Survival	70	0.514286	-	0.248448	0.78 [0.52 - 1.19]
PYCARD	GSE4412-GPL96	Brain cancer	Glioma	Overall Survival	74	0.22973	0.434327	0.256946	1.31 [0.82 - 2.07]
PYCARD	GSE16581	Brain cancer	Meningioma	Overall Survival	67	0.641791	-	0.640139	0.73 [0.19 - 2.74]
PYCARD	GSE19615	Breast cancer		Distant Metastasis Free Survival	115	0.104348	0.00835863	0.00730838	0.35 [0.16 - 0.75]
PYCARD	GSE12276	Breast cancer		Relapse Free Survival	204	0.191176	0.0567283	0.263472	0.90 [0.75 - 1.08]
PYCARD	GSE6532-GPL570	Breast cancer		Relapse Free Survival	87	0.425287	0.483409	0.206243	0.80 [0.56 - 1.13]
PYCARD	GSE6532-GPL570	Breast cancer		Distant Metastasis Free Survival	87	0.425287	0.483409	0.206243	0.80 [0.56 - 1.13]
PYCARD	GSE9195	Breast cancer		Distant Metastasis Free Survival	77	0.415584	-	0.725728	1.11 [0.61 - 2.04]
PYCARD	GSE9195	Breast cancer		Relapse Free Survival	77	0.415584	-	0.764148	1.09 [0.63 - 1.86]
PYCARD	GSE12093	Breast cancer		Distant Metastasis Free Survival	136	0.154412	0.261544	0.789148	0.93 [0.54 - 1.59]
PYCARD	GSE11121	Breast cancer		Distant Metastasis Free Survival	200	0.515	-	0.985947	1.00 [0.65 - 1.54]
PYCARD	GSE1378	Breast cancer		Relapse Free Survival	60	0.216667	-	0.933959	0.99 [0.71 - 1.37]
PYCARD	GSE1379	Breast cancer		Relapse Free Survival	60	0.366667	-	0.916206	0.98 [0.64 - 1.50]
PYCARD	GSE2034	Breast cancer		Distant Metastasis Free Survival	286	0.41958	0.0282249	0.014995	0.73 [0.57 - 0.94]
PYCARD	GSE1456-GPL96	Breast cancer		Overall Survival	159	0.201258	-	0.659695	0.91 [0.58 - 1.40]
PYCARD	GSE1456-GPL96	Breast cancer		Relapse Free Survival	159	0.679245	-	0.572986	1.14 [0.73 - 1.78]
PYCARD	GSE1456-GPL96	Breast cancer		Disease Specific Survival	159	0.150943	-	0.561802	0.86 [0.51 - 1.44]
PYCARD	GSE7378	Breast cancer		Disease Free Survival	54	0.203704	0.193077	0.58322	0.85 [0.46 - 1.54]
PYCARD	E-TABM-158	Breast cancer		Overall Survival	117	0.675214	-	0.303603	0.86 [0.64 - 1.15]
PYCARD	E-TABM-158	Breast cancer		Distant Metastasis Free Survival	117	0.649573	-	0.241876	0.80 [0.55 - 1.16]
PYCARD	E-TABM-158	Breast cancer		Relapse Free Survival	117	0.675214	-	0.303603	0.86 [0.64 - 1.15]
PYCARD	E-TABM-158	Breast cancer		Disease Specific Survival	117	0.102564	-	0.489586	0.88 [0.62 - 1.26]
PYCARD	GSE3494-GPL96	Breast cancer		Disease Specific Survival	236	0.127119	-	0.594944	0.90 [0.62 - 1.32]
PYCARD	GSE4922-GPL96	Breast cancer		Disease Free Survival	249	0.144578	-	0.930251	0.99 [0.74 - 1.32]
PYCARD	GSE2990	Breast cancer		Distant Metastasis Free Survival	125	0.592	-	0.589191	1.12 [0.75 - 1.67]
PYCARD	GSE2990	Breast cancer		Relapse Free Survival	125	0.144	0.0421723	0.512641	0.90 [0.66 - 1.23]
PYCARD	GSE2990	Breast cancer		Distant Metastasis Free Survival	54	0.111111	0.366405	0.143944	0.68 [0.40 - 1.14]
PYCARD	GSE2990	Breast cancer		Relapse Free Survival	62	0.209677	0.293248	0.0793526	0.69 [0.45 - 1.05]
PYCARD	GSE7390	Breast cancer		Relapse Free Survival	198	0.59596	0.0483234	0.00589001	0.75 [0.62 - 0.92]
PYCARD	GSE7390	Breast cancer		Distant Metastasis Free Survival	198	0.621212	0.0391138	0.00242311	0.69 [0.54 - 0.88]
PYCARD	GSE7390	Breast cancer		Overall Survival	198	0.590909	0.0614051	0.00219321	0.67 [0.52 - 0.87]
PYCARD	GSE12945	Colorectal cancer		Disease Free Survival	51	0.156863	-	0.308269	0.55 [0.17 - 1.74]
PYCARD	GSE12945	Colorectal cancer		Overall Survival	62	0.145161	-	0.389431	0.72 [0.34 - 1.52]
PYCARD	GSE17536	Colorectal cancer		Disease Specific Survival	177	0.768362	0.311218	0.3738	0.81 [0.52 - 1.28]
PYCARD	GSE17536	Colorectal cancer		Overall Survival	177	0.785311	0.432902	0.209702	0.78 [0.53 - 1.15]
PYCARD	GSE17536	Colorectal cancer		Disease Free Survival	145	0.441379	-	0.827533	1.07 [0.60 - 1.90]
PYCARD	GSE14333	Colorectal cancer		Disease Free Survival	226	0.429204	-	0.155173	0.75 [0.51 - 1.11]
PYCARD	GSE17537	Colorectal cancer		Overall Survival	55	0.272727	-	0.548251	0.80 [0.38 - 1.67]
PYCARD	GSE17537	Colorectal cancer		Disease Free Survival	55	0.545455	0.405255	0.755176	1.13 [0.52 - 2.48]
PYCARD	GSE17537	Colorectal cancer		Disease Specific Survival	49	0.571429	-	0.659396	1.24 [0.48 - 3.24]
PYCARD	GSE22138	Eye cancer	Uveal melanoma	Distant Metastasis Free Survival	63	0.174603	0.0612953	0.0322293	0.77 [0.61 - 0.98]
PYCARD	GSE2837	Head and neck cancer	Squamous cell carcinoma	Relapse Free Survival	28	0.392857	-	0.674167	1.32 [0.36 - 4.90]
PYCARD	jacob-00182-CANDF	Lung cancer	Adenocarcinoma	Overall Survival	82	0.47561	0.480219	0.282821	0.75 [0.44 - 1.27]
PYCARD	jacob-00182-HLM	Lung cancer	Adenocarcinoma	Overall Survival	79	0.164557	-	0.716844	0.93 [0.63 - 1.37]
PYCARD	jacob-00182-MSK	Lung cancer	Adenocarcinoma	Overall Survival	104	0.134615	-	0.278887	1.28 [0.82 - 2.02]
PYCARD	GSE13213	Lung cancer	Adenocarcinoma	Overall Survival	117	0.794872	-	0.908993	0.98 [0.63 - 1.50]
PYCARD	GSE31210	Lung cancer	Adenocarcinoma	Overall Survival	204	0.54902	0.0102162	0.00131555	3.86 [1.69 - 8.81]
PYCARD	GSE31210	Lung cancer	Adenocarcinoma	Relapse Free Survival	204	0.642157	0.000522525	0.000247423	3.06 [1.68 - 5.56]
PYCARD	jacob-00182-UM	Lung cancer	Adenocarcinoma	Overall Survival	178	0.477528	0.482932	0.227656	1.22 [0.88 - 1.68]
PYCARD	GSE11117	Lung cancer	NSCLC	Overall Survival	41	0.853659	0.421846	0.702541	1.11 [0.65 - 1.90]
PYCARD	GSE11117	Lung cancer	NSCLC	Overall Survival	41	0.121951	-	0.445133	1.21 [0.74 - 2.00]
PYCARD	GSE3141	Lung cancer	NSCLC	Overall Survival	111	0.153153	-	0.286484	0.79 [0.51 - 1.22]
PYCARD	GSE14814	Lung cancer	NSCLC	Overall Survival	90	0.144444	0.377121	0.939526	0.98 [0.64 - 1.52]
PYCARD	GSE14814	Lung cancer	NSCLC	Disease Specific Survival	90	0.144444	0.173696	0.545855	0.86 [0.53 - 1.40]
PYCARD	GSE8894	Lung cancer	NSCLC	Relapse Free Survival	138	0.898551	-	0.903012	1.02 [0.79 - 1.31]
PYCARD	GSE4573	Lung cancer	Squamous cell carcinoma	Overall Survival	129	0.488372	-	0.652244	1.10 [0.72 - 1.70]
PYCARD	GSE17710	Lung cancer	Squamous cell carcinoma	Overall Survival	56	0.589286	-	0.452791	0.80 [0.45 - 1.43]
PYCARD	GSE17710	Lung cancer	Squamous cell carcinoma	Relapse Free Survival	56	0.625	-	0.65074	0.88 [0.51 - 1.53]
PYCARD	GSE17710	Lung cancer	Squamous cell carcinoma	Relapse Free Survival	56	0.589286	-	0.497957	0.82 [0.47 - 1.44]
PYCARD	GSE17710	Lung cancer	Squamous cell carcinoma	Overall Survival	56	0.625	-	0.447733	0.80 [0.45 - 1.43]
PYCARD	GSE17710	Lung cancer	Squamous cell carcinoma	Relapse Free Survival	56	0.125	-	0.641938	0.88 [0.51 - 1.52]
PYCARD	GSE17710	Lung cancer	Squamous cell carcinoma	Overall Survival	56	0.589286	-	0.316855	0.74 [0.40 - 1.34]
PYCARD	GSE9891	Ovarian cancer		Overall Survival	278	0.446043	-	0.704746	0.96 [0.77 - 1.19]
PYCARD	DUKE-OC	Ovarian cancer		Overall Survival	133	0.556391	-	0.916637	1.01 [0.82 - 1.25]
PYCARD	GSE26712	Ovarian cancer		Disease Free Survival	185	0.762162	-	0.810592	0.98 [0.80 - 1.19]
PYCARD	GSE26712	Ovarian cancer		Overall Survival	185	0.394595	-	0.56316	0.94 [0.76 - 1.16]
PYCARD	GSE17260	Ovarian cancer		Progression Free Survival	110	0.863636	0.0551226	0.37867	0.88 [0.67 - 1.17]
PYCARD	GSE17260	Ovarian cancer		Overall Survival	110	0.863636	0.00257076	0.573982	1.11 [0.78 - 1.57]
PYCARD	GSE14764	Ovarian cancer		Overall Survival	80	0.2625	-	0.368586	1.27 [0.75 - 2.16]
PYCARD	E-DKFZ-1	Renal cell carcinoma		Overall Survival	59	0.40678	-	0.774062	1.33 [0.19 - 9.46]
PYCARD	GSE19234	Skin cancer	Melanoma	Overall Survival	38	0.894737	0.0151349	0.770446	1.10 [0.58 - 2.11]
PYCARD	GSE30929	Soft tissue cancer	Liposarcoma	Distant Recurrence Free Survival	140	0.121429	0.261598	0.475163	0.83 [0.50 - 1.38]
