# Supplementary material for: The Inflammasomes Adaptor Protein PYCARD Is a Potential Pyroptosis Biomarker Related to Immune Response and Prognosis in Clear Cell Renal Cell Carcinoma
Source: Cancers (Basel). 2022 Oct 12;14(20):4992. doi: 10.3390/cancers14204992 (PMC9599636; doi:10.3390/cancers14204992)
Supplement: Supplementary file 1 [file cancers-14-04992-s001.zip › Table S2.xlsx]

## Sheet: Description of visiopharm analy
number	title	description
1	Cytoplasmic negative area	Using the therhold analysis module in visiopharm software, the region to be analyzed was segmented according to the staining strength, and the corresponding Label was marked accordingly, 0-75 strong positive; 76-120 medium positive; 121-160 weak positive; 161-212 negative; the corresponding area (μm2) was output for the corresponding region.
2	Mean staining intensity of weekly positive cytoplasm
3	Cytoplasmic moderately positive area
4	Cytoplasmic strongly positive area
5	Cytoplasmic weekly positive area	The brightness of the image is indicated by the value of 256 levels, ranging from 0 to 255, the larger the value, the brighter the brightness; the smaller the value, the darker the brightness. For DAB color system, the larger the value represents the weaker the staining, the smaller the value represents the deeper the staining. Average staining intensity: The average staining depth of different L…
6	Mean staining intensity of moderately positive cytoplasm
7	Mean staining intensity of strongly positive cytoplasm
9	H-score	Histochemistry score (H-SCORE=∑(pi×i)=(percentage of weak intensity×1)+(percentage of moderate intensity×2)+(percentage of strong intensity×3), where pi represents the percentage of positive signal pixel area/number of cells; i represents staining intensity).

## Sheet: ZL-KIC1201-TMA
Measurement	Details	Cytoplasmic strongly positive area	Mean staining intensity of strongly positive cytoplasm	Cytoplasmic moderately positive area	Mean staining intensity of moderately positive cytoplasm	Cytoplasmic weekly positive area	Mean staining intensity of weekly positive cytoplasm	Cytoplasmic negative area	H-score
ZL-KIC1201 PYCARD 1-400	(01, A)	661.954	61.8564	3797.93	103.905	24598.4	146.08	2050000	112.042
ZL-KIC1201 PYCARD 1-400	(01, B)	485.447	64.0649	4357.95	103.442	22519.4	146.209	2130000	111.734
ZL-KIC1201 PYCARD 1-400	(01, C)	14653.4	63.2779	72323.2	101.674	214655	144.351	1920000	132.793
ZL-KIC1201 PYCARD 1-400	(01, D)	806.501	62.5144	6135.76	104.322	41717.9	146.857	2030000	114.845
ZL-KIC1201 PYCARD 1-400	(01, E)	9709.77	61.5749	39550.7	101.235	119500	145.034	1980000	125.945
ZL-KIC1201 PYCARD 1-400	(01, F)	3170.02	60.9983	12186.7	101.62	48481.4	146.04	2030000	115.419
ZL-KIC1201 PYCARD 1-400	(01, G)	8121.41	59.4701	30937.6	102.265	100899	144.18	2060000	134.453
ZL-KIC1201 PYCARD 1-400	(01, H)	3434.26	62.1258	13918.8	101.002	39111.2	144.613	2050000	127.633
ZL-KIC1201 PYCARD 1-400	(01, I)	5495.11	64.6391	36234.5	102.184	130385	145.211	1480000	129.363
ZL-KIC1201 PYCARD 1-400	(01, J)	11308.8	60.3704	25942.4	99.2931	47787	143.299	2120000	144.861
ZL-KIC1201 PYCARD 1-400	(02, A)	3924.51	58.7279	9359.26	100.618	34351.4	146.3	2370000	119.287
ZL-KIC1201 PYCARD 1-400	(02, B)	306.642	62.9292	2256.16	103.379	14677.9	147.643	1890000	108.45
ZL-KIC1201 PYCARD 1-400	(02, C)	1564.33	60.1333	5280.59	101.565	19018.7	145.461	1800000	123.03
ZL-KIC1201 PYCARD 1-400	(02, D)	1536.97	59.6356	6201.14	102.56	28070.3	145.898	1900000	120.441
ZL-KIC1201 PYCARD 1-400	(02, E)	3801.48	61.4638	19714.5	102.786	102208	146.202	2060000	122.681
ZL-KIC1201 PYCARD 1-400	(02, F)	1043.58	63.6985	8187.63	103.73	60846.1	147.39	2100000	111.364
ZL-KIC1201 PYCARD 1-400	(02, G)	6956.26	59.301	28933.6	103.078	269777	148.499	1950000	113.516
ZL-KIC1201 PYCARD 1-400	(02, H)	4329.54	62.877	25334.3	102.382	97966.4	145.307	2070000	128.196
ZL-KIC1201 PYCARD 1-400	(02, I)	2110.98	63.2782	11499.3	102.209	52751	145.847	2140000	122.887
ZL-KIC1201 PYCARD 1-400	(02, J)	104.233	53.5539	1126.93	107.094	10298.8	146.858	2180000	109.041
ZL-KIC1201 PYCARD 1-400	(03, A)	1154.71	64.1425	8081.52	101.808	25243.6	145.051	2110000	119.513
ZL-KIC1201 PYCARD 1-400	(03, B)	817.572	61.4947	4193.56	103.538	28635.5	146.813	2150000	111.452
ZL-KIC1201 PYCARD 1-400	(03, C)	1243.7	64.1503	17344.3	104.538	79707.7	145.232	732938	122.801
ZL-KIC1201 PYCARD 1-400	(03, D)	154.992	56.4252	1550.96	106.278	9866.22	146.023	1470000	111.653
ZL-KIC1201 PYCARD 1-400	(03, E)	1002.43	64.0755	10271.5	104.698	60185.8	144.439	2070000	115.461
ZL-KIC1201 PYCARD 1-400	(03, F)	14549.8	59.1739	44764.7	101.179	165632	145.666	2010000	129.485
ZL-KIC1201 PYCARD 1-400	(03, G)	11555	60.4537	38326.9	101.056	201828	148.059	1980000	119.31
ZL-KIC1201 PYCARD 1-400	(03, H)	2567.81	57.57	10102.5	104.249	135688	148.191	2080000	106.3
ZL-KIC1201 PYCARD 1-400	(03, I)	12553.9	60.0217	27117.8	99.1565	63301.3	145.154	2140000	128.789
ZL-KIC1201 PYCARD 1-400	(03, J)	1969.36	61.4531	8968.02	101.888	32291.2	145.342	1910000	122.219
ZL-KIC1201 PYCARD 1-400	(04, A)	910.735	61.4877	3716.26	101.319	15279.7	146.664	2140000	113.209
ZL-KIC1201 PYCARD 1-400	(04, B)	602.213	63.268	4308.03	103.604	28443.7	146.922	2150000	115.347
ZL-KIC1201 PYCARD 1-400	(04, C)	2019.7	55.249	6597.81	102.796	35159.6	146.182	2120000	118.099
ZL-KIC1201 PYCARD 1-400	(04, D)	1079.93	60.5173	3387.89	101.25	13758.2	146.248	2110000	113.754
ZL-KIC1201 PYCARD 1-400	(04, E)	1529.87	59.4547	6938.29	103.329	34140.4	145.834	2110000	118.02
ZL-KIC1201 PYCARD 1-400	(04, F)	7858.85	62.5048	50967.7	103.61	281151	145.92	2030000	123.148
ZL-KIC1201 PYCARD 1-400	(04, G)	3686.8	62.8154	17793.4	101.646	60383	145.344	2080000	127.088
ZL-KIC1201 PYCARD 1-400	(04, H)	610.568	60.1946	3624.97	104.08	24674.4	146.815	2080000	109.455
ZL-KIC1201 PYCARD 1-400	(04, I)	3003.96	61.9176	12812.3	101.428	53887.9	146.157	2140000	123.644
ZL-KIC1201 PYCARD 1-400	(04, J)	2895.76	61.6447	14965.9	102.695	64400.4	145.572	2400000	123.501
ZL-KIC1201 PYCARD 1-400	(05, A)	209.72	64.2661	2285.19	104.634	15054.1	146.549	2180000	113.751
ZL-KIC1201 PYCARD 1-400	(05, B)	2991.22	55.1905	7775.29	102.141	30618	145.404	2150000	124.285
ZL-KIC1201 PYCARD 1-400	(05, C)	9140.98	57.3593	27394.5	102.001	112687	145.847	2090000	126.71
ZL-KIC1201 PYCARD 1-400	(05, D)	7135.48	61.2098	24544.3	100.757	66679.4	144.783	2090000	127.917
ZL-KIC1201 PYCARD 1-400	(05, E)	1275.24	65.5215	11336.3	102.436	37213.5	144.721	2050000	121.666
ZL-KIC1201 PYCARD 1-400	(05, F)	3784.14	63.3326	22597.7	101.22	53121.5	143.952	1640000	132.824
ZL-KIC1201 PYCARD 1-400	(05, G)	4506.88	64.1741	38988.4	103.614	184734	145.783	1980000	122.134
ZL-KIC1201 PYCARD 1-400	(05, H)	1052.98	63.5052	9188.6	103.703	39778.8	145.285	2130000	121.85
ZL-KIC1201 PYCARD 1-400	(05, I)	8296.25	62.4247	40623.1	101.656	125487	144.916	2020000	127.016
ZL-KIC1201 PYCARD 1-400	(05, J)	48877.6	56.8129	82870.8	99.4618	213751	144.392	1660000	134.47
ZL-KIC1201 PYCARD 1-400	(06, A)	254.63	63.6612	3321.26	104.056	15303.1	145.656	2170000	117.739
ZL-KIC1201 PYCARD 1-400	(06, B)	635.425	60.481	3402.72	102.85	19025.8	146.72	2380000	110.916
ZL-KIC1201 PYCARD 1-400	(06, C)	9184.42	59.1222	42479.9	102.921	180600	145.208	2270000	128.814
ZL-KIC1201 PYCARD 1-400	(06, D)	4696.97	59.1244	14510.6	101.613	57497.9	145.499	2090000	127.48
ZL-KIC1201 PYCARD 1-400	(06, E)	2723.85	59.2145	9791.86	102.214	38569.2	145.454	2090000	120.81
ZL-KIC1201 PYCARD 1-400	(06, F)	5819.93	58.6033	17915.6	101.45	60437.9	145.048	2090000	127.374
ZL-KIC1201 PYCARD 1-400	(06, G)	458.083	63.0277	3017.54	103.421	19786.3	147.032	2140000	112.023
ZL-KIC1201 PYCARD 1-400	(06, H)	225.177	63.4937	2673.93	105.06	18556.4	146.545	2120000	112.758
ZL-KIC1201 PYCARD 1-400	(06, I)	1526.94	62.1618	5850.22	100.97	18853.3	145.474	2160000	124.217
ZL-KIC1201 PYCARD 1-400	(06, J)	685.349	58.7541	2096.36	101.362	10576.8	147.804	2210000	111.563
ZL-KIC1201 PYCARD 1-400	(07, A)	453.696	63.8506	4030	103.389	22870.3	146.669	2150000	111.249
ZL-KIC1201 PYCARD 1-400	(07, B)	516.57	56.0599	2435.17	104.167	13532.8	145.943	2200000	118.932
ZL-KIC1201 PYCARD 1-400	(07, C)	4551.17	61.9123	23725.1	102.599	84234.6	144.469	1820000	129.142
ZL-KIC1201 PYCARD 1-400	(07, D)	15.8752	69.1424	850.785	107.552	10097.7	147.337	1140000	107.927
ZL-KIC1201 PYCARD 1-400	(07, E)	408.16	63.7779	5715.7	105.23	34820.4	145.92	2030000	112.436
ZL-KIC1201 PYCARD 1-400	(07, F)	2519.77	63.3954	14912	101.661	38475.4	144.028	2110000	127.152
ZL-KIC1201 PYCARD 1-400	(07, G)	9079.77	61.2979	21354	99.211	49413.4	144.904	2120000	127.517
ZL-KIC1201 PYCARD 1-400	(07, H)	596.782	54.162	1343.54	101.751	7941.98	147.637	1530000	113.436
ZL-KIC1201 PYCARD 1-400	(07, I)	5635.07	61.394	20358.1	100.667	54759.2	144.983	1300000	130.835
ZL-KIC1201 PYCARD 1-400	(07, J)	13958.5	60.8793	87114.5	104.883	516217	144.85	1640000	117.748
ZL-KIC1201 PYCARD 1-400	(08, A)	61.203	61.5752	1234.3	106.109	14923.5	148.356	2180000	104.557
ZL-KIC1201 PYCARD 1-400	(08, B)	2226.29	59.994	10101.4	102.501	43368.3	145.479	2300000	123.004
ZL-KIC1201 PYCARD 1-400	(08, C)	4425.84	58.6081	14606.6	102.421	72974.5	145.976	2100000	120.243
ZL-KIC1201 PYCARD 1-400	(08, D)	865.616	59.8766	3573.38	101.715	16440.4	146.283	1310000	114.318
ZL-KIC1201 PYCARD 1-400	(08, E)	936.636	59.4871	5050.4	104.031	39821	147.376	2380000	110.788
ZL-KIC1201 PYCARD 1-400	(08, F)	78.9582	60.8787	776.84	105.801	16359.6	150.023	2150000	102.739
ZL-KIC1201 PYCARD 1-400	(08, G)	137.655	63.317	1741.68	104.704	23036.6	148.946	2130000	104.574
ZL-KIC1201 PYCARD 1-400	(08, H)	1172.05	61.0816	5342.84	101.48	16308.4	145.031	2150000	123.752
ZL-KIC1201 PYCARD 1-400	(08, I)	44635	60.0551	145406	100.848	327589	143.314	1730000	151.672
ZL-KIC1201 PYCARD 1-400	(08, J)	40795.3	59.4135	157149	102.97	493262	143.261	1560000	134.476
ZL-KIC1201 PYCARD 1-400	(09, A)	30.9148	66.5503	1026.25	106.725	10849	147.641	2090000	99.8421
ZL-KIC1201 PYCARD 1-400	(09, B)	4814.57	59.4546	27884.6	103.087	120594	145.235	1750000	125.656
ZL-KIC1201 PYCARD 1-400	(09, C)	19370.2	51.7488	24414.2	100.38	69500.5	144.423	2090000	137.04
ZL-KIC1201 PYCARD 1-400	(09, D)	8333.64	61.8636	28050.2	100.278	60923.1	143.639	1480000	136.862
ZL-KIC1201 PYCARD 1-400	(09, E)	1856.14	64.265	15389.1	102.915	65371.7	145.79	2000000	116.805
ZL-KIC1201 PYCARD 1-400	(09, F)	6418.38	61.5387	31444.6	102.312	154763	146.669	2010000	118.829
ZL-KIC1201 PYCARD 1-400	(09, G)	2375.22	56.6254	5216.25	101.085	18993.2	145.498	516712	124.056
ZL-KIC1201 PYCARD 1-400	(09, H)	3990.73	60.9318	11451.9	100.067	26569.6	144.339	2160000	134.509
ZL-KIC1201 PYCARD 1-400	(09, I)	7018.09	62.1237	28388.2	101.005	66179.5	143.59	2060000	135.51
ZL-KIC1201 PYCARD 1-400	(09, J)	4275.23	64.2406	23443.7	101.64	73892.7	144.719	2110000	131.52
ZL-KIC1201 PYCARD 1-400	(10, A)	727.961	62.3962	3959.61	102.987	21208	146.371	2140000	111.323
ZL-KIC1201 PYCARD 1-400	(10, B)	482.522	63.3311	4288.18	103.861	49908.5	148.731	2120000	107.084
ZL-KIC1201 PYCARD 1-400	(10, C)	1573.31	62.6299	8312.75	101.613	25936.9	145.175	2140000	124.396
ZL-KIC1201 PYCARD 1-400	(10, D)	4832.32	63.027	28642.4	102.222	98986.6	144.937	2050000	131.483
ZL-KIC1201 PYCARD 1-400	(10, E)	4930.71	62.7943	33632.2	103.09	130573	144.842	2360000	126.552
ZL-KIC1201 PYCARD 1-400	(10, F)	580.071	60.9788	4013.71	104.271	36803.5	148.03	2160000	112.249
ZL-KIC1201 PYCARD 1-400	(10, G)	1845.28	60.7446	6561.68	101.353	22769.2	145.522	2090000	122.541
ZL-KIC1201 PYCARD 1-400	(10, H)	8794.86	62.6441	32018.4	100.234	79237.7	144.297	2090000	138.342
ZL-KIC1201 PYCARD 1-400	(10, I)	10315.1	59.0678	30846.7	101.745	108601	144.755	2060000	129.305
ZL-KIC1201 PYCARD 1-400	(10, J)	7695.08	61.7249	39837.7	103.35	217939	146.162	1990000	116.662
ZL-KIC1201 PYCARD 1-400	(11, A)	3488.99	63.0954	20626.9	102.226	67999.3	144.518	2050000	125.44
ZL-KIC1201 PYCARD 1-400	(11, B)	721.068	59.5335	4059.24	104.651	24459.1	146.122	2120000	110.7
ZL-KIC1201 PYCARD 1-400	(11, C)	751.147	63.3081	5531.67	103.136	27892.3	146.263	2040000	115.438
ZL-KIC1201 PYCARD 1-400	(11, D)	2958.01	58.022	8709	100.936	22140	144.311	1110000	131.198
ZL-KIC1201 PYCARD 1-400	(11, E)	3825.09	62.1924	16510.8	101.511	51935.9	144.805	2120000	129.447
ZL-KIC1201 PYCARD 1-400	(11, F)	18357.2	58.79	50315.4	100.701	133184	144.45	1380000	136.891
ZL-KIC1201 PYCARD 1-400	(11, G)	4551.58	62.1256	21327.1	101.322	60266.8	144.738	2060000	125.436
ZL-KIC1201 PYCARD 1-400	(11, H)	9475.19	62.1587	35317.7	100.679	111426	146.026	2610000	124.835
ZL-KIC1201 PYCARD 1-400	(11, I)	32061.6	58.4422	80698.2	100.848	263824	144.898	1870000	133.204
ZL-KIC1201 PYCARD 1-400	(11, J)	2945.27	62.8465	21075.4	102.989	98813.7	146.375	2130000	116.495
ZL-KIC1201 PYCARD 1-400	(12, A)	109.664	61.0173	992.408	106.597	13793	148.811	2200000	105.82
ZL-KIC1201 PYCARD 1-400	(12, B)	627.488	62.0269	2745.36	101.916	12218.5	146.513	2170000	113.435
ZL-KIC1201 PYCARD 1-400	(12, C)	1441.51	61.7669	6045.73	101.45	20624.6	145.664	2150000	121.65
ZL-KIC1201 PYCARD 1-400	(12, D)	553.961	61.1538	2385.46	101.629	12688	147.599	2160000	111.684
ZL-KIC1201 PYCARD 1-400	(12, E)	3553.33	60.5279	16587.9	103.075	81434.3	145.601	2080000	123.677
ZL-KIC1201 PYCARD 1-400	(12, F)	4057.99	59.899	17229.2	102.189	58904.3	144.992	2060000	124.662
ZL-KIC1201 PYCARD 1-400	(12, G)	2127.9	58.0173	6062.44	101.947	27923.4	146.218	2150000	121.802
ZL-KIC1201 PYCARD 1-400	(12, H)	34754.6	61.6671	153389	102.408	470637	143.697	2010000	134.18
ZL-KIC1201 PYCARD 1-400	(12, I)	24194.2	59.5907	95284.8	101.498	225314	143.385	1890000	138.837
ZL-KIC1201 PYCARD 1-400	(12, J)	1428.77	64.004	12243.7	103.596	77844.8	147.174	2130000	115.437
Formula=(percentage of weak intensity area×1)+(percentage of moderate intensity area×2)+(percentage of strong intensity area×3)

## Sheet: Clinical information of the TMA
Position	Tissue Type	Age	Gender	Pathology	Grade	Stage	Patients ID
A1	tumor	26	Male	ccRCC	Ⅰ	Ⅰ	1
A2	normal
A3	tumor	43	Female	ccRCC	Ⅰ	Ⅰ	11
A4	normal
A5	tumor	57	Male	ccRCC	Ⅰ	Ⅰ	21
A6	normal
A7	tumor	61	Male	ccRCC	Ⅰ	Ⅰ	31
A8	normal
A9	tumor	47	Male	ccRCC	Ⅰ	Ⅰ	41
A10	normal
A11	tumor	75	Female	ccRCC	Ⅰ	Ⅰ	51
A12	normal
B1	tumor	47	Male	ccRCC	Ⅰ	Ⅰ	2
B2	normal
B3	tumor	30	Male	ccRCC	Ⅰ	Ⅰ	12
B4	normal
B5	tumor	30	Male	ccRCC	Ⅰ	Ⅰ	22
B6	normal
B7	tumor	64	Male	ccRCC	Ⅰ	Ⅰ	32
B8	normal
B9	tumor	22	Female	ccRCC	Ⅰ	Ⅰ	42
B10	normal
B11	tumor	44	Male	ccRCC	Ⅰ	Ⅰ	52
B12	normal
C1	tumor	69	Male	ccRCC	Ⅰ	Ⅰ	3
C2	normal
C3	tumor	48	Female	ccRCC	Ⅰ	Ⅰ	13
C4	normal
C5	tumor	60	Male	ccRCC	Ⅰ	Ⅰ	23
C6	normal
C7	tumor	55	Male	ccRCC	Ⅰ	Ⅰ	33
C8	normal
C9	tumor	44	Male	ccRCC	Ⅰ	Ⅰ	43
C10	normal
C11	tumor	57	Female	ccRCC	Ⅰ	Ⅰ	53
C12	normal
D1	tumor	38	Male	ccRCC	Ⅰ	Ⅰ	4
D2	normal
D3	tumor	45	Male	ccRCC	Ⅰ	Ⅰ	14
D4	normal
D5	tumor	60	Male	ccRCC	Ⅰ-Ⅱ	Ⅰ	24
D6	normal
D7	tumor	40	Male	ccRCC	Ⅰ-Ⅱ	Ⅰ	34
D8	normal
D9	tumor	32	Male	ccRCC	Ⅰ-Ⅱ	Ⅰ	44
D10	normal
D11	tumor	62	Male	ccRCC	Ⅰ-Ⅱ	Ⅰ	54
D12	normal
E1	tumor	66	Male	ccRCC	Ⅰ-Ⅱ	Ⅰ	5
E2	normal
E3	tumor	51	Female	ccRCC	Ⅰ-Ⅱ	Ⅰ	15
E4	normal
E5	tumor	49	Male	ccRCC	Ⅰ-Ⅱ	Ⅱ	25
E6	normal
E7	tumor	64	Female	ccRCC	Ⅰ-Ⅱ	Ⅰ	35
E8	normal
E9	tumor	43	Male	ccRCC	Ⅰ-Ⅱ	Ⅰ	45
E10	normal
E11	tumor	27	Male	ccRCC	Ⅰ-Ⅱ	Ⅰ	55
E12	normal
F1	tumor	64	Female	ccRCC	Ⅱ	Ⅱ	6
F2	normal
F3	tumor	48	Male	ccRCC	Ⅱ	Ⅰ	16
F4	normal
F5	tumor	34	Male	ccRCC	Ⅱ	Ⅰ	26
F6	normal
F7	tumor	60	Male	ccRCC	Ⅱ	Ⅱ	36
F8	normal
F9	tumor	65	Male	ccRCC	Ⅱ	Ⅰ	46
F10	normal
F11	tumor	52	Male	ccRCC	Ⅱ	Ⅰ	56
F12	normal
G1	tumor	58	Male	ccRCC	Ⅱ	Ⅰ	7
G2	normal
G3	tumor	50	Male	ccRCC	Ⅱ	Ⅰ	17
G4	normal
G5	tumor	62	Male	ccRCC	Ⅱ	Ⅰ	27
G6	normal
G7	tumor	46	Male	ccRCC	Ⅱ	Ⅲ	37
G8	normal
G9	tumor	55	Female	ccRCC	Ⅱ	Ⅱ	47
G10	normal
G11	tumor	51	Male	ccRCC	Ⅱ	Ⅰ	57
G12	normal
H1	tumor	75	Male	ccRCC	Ⅱ	Ⅰ	8
H2	normal
H3	tumor	59	Male	ccRCC	Ⅱ	Ⅰ	18
H4	normal
H5	tumor	56	Male	ccRCC	Ⅱ	Ⅰ	28
H6	normal
H7	tumor	49	Male	ccRCC	Ⅱ	Ⅰ	38
H8	normal
H9	tumor	39	Male	ccRCC	Ⅱ	Ⅰ	48
H10	normal
H11	tumor	43	Male	ccRCC	Ⅱ	Ⅰ	58
H12	normal
I1	tumor	33	Male	ccRCC	Ⅱ	Ⅰ	9
I2	normal
I3	tumor	65	Male	ccRCC	Ⅱ	Ⅰ	19
I4	normal
I5	tumor	/	/	ccRCC	Ⅱ－Ⅲ	/	29
I6	normal
I7	tumor	/	/	ccRCC	Ⅱ－Ⅲ	/	39
I8	normal
I9	tumor	/	/	ccRCC	Ⅱ－Ⅲ	/	49
I10	normal
I11	tumor	/	/	ccRCC	Ⅱ－Ⅲ	/	59
I12	normal
J1	tumor	/	/	ccRCC	Ⅱ－Ⅲ	/	10
J2	normal
J3	tumor	71	Male	ccRCC	Ⅲ	Ⅰ	20
J4	normal
J5	tumor	75	Female	ccRCC	Ⅲ	Ⅰ	30
J6	normal
J7	tumor	68	Female	ccRCC	Ⅲ	Ⅲ	40
J8	normal
J9	tumor	68	Male	ccRCC	Ⅲ	Ⅰ	50
J10	normal
J11	tumor	/	/	ccRCC	Ⅲ	/	60
J12	normal

## Sheet: H-score
Patinets ID	Tumor	Normal
1	112.042	119.287
2	111.734	108.45
3	132.793	123.03
4	114.845	120.441
5	125.945	122.681
6	115.419	111.364
7	134.453	113.516
8	127.633	128.196
9	129.363	122.887
10	144.861	109.041
11	119.513	113.209
12	111.452	115.347
13	122.801	118.099
14	111.653	113.754
15	115.461	118.02
16	129.485	123.148
17	119.31	127.088
18	106.3	109.455
19	128.789	123.644
20	122.219	123.501
21	113.751	117.739
22	124.285	110.916
23	126.71	128.814
24	127.917	127.48
25	121.666	120.81
26	132.824	127.374
27	122.134	112.023
28	121.85	112.758
29	127.016	124.217
30	134.47	111.563
31	111.249	104.557
32	118.932	123.004
33	129.142	120.243
34	107.927	114.318
35	112.436	110.788
36	127.152	102.739
37	127.517	104.574
38	113.436	123.752
39	130.835	151.672
40	117.748	134.476
41	99.8421	111.323
42	125.656	107.084
43	137.04	124.396
44	136.862	131.483
45	116.805	126.552
46	118.829	112.249
47	124.056	122.541
48	134.509	138.342
49	135.51	129.305
50	131.52	116.662
51	125.44	105.82
52	110.7	113.435
53	115.438	121.65
54	131.198	111.684
55	129.447	123.677
56	136.891	124.662
57	125.436	121.802
58	124.835	134.18
59	133.204	138.837
60	116.495	115.437
