# Supplementary material for: The Inflammasomes Adaptor Protein PYCARD Is a Potential Pyroptosis Biomarker Related to Immune Response and Prognosis in Clear Cell Renal Cell Carcinoma
Source: Cancers (Basel). 2022 Oct 12;14(20):4992. doi: 10.3390/cancers14204992 (PMC9599636; doi:10.3390/cancers14204992)
Supplement: Supplementary file 1 [file cancers-14-04992-s001.zip › Table S3.xlsx]

## Sheet: Sheet1
Query	Statistic	P-value	FDR (BH)
PYCARD	1	1e-127	1e-123
RGS19	0.813482	4.36389e-127	4.39859e-123
CYBA	0.806831	1.81926e-123	1.22248e-119
ARPC1B	0.800684	3.03658e-120	1.53036e-116
HCST	0.790158	5.57158e-115	2.24635e-111
PSMB10	0.785378	1.08982e-112	3.66161e-109
SH3BGRL3	0.777064	7.69712e-109	2.21666e-105
PFN1	0.77511	5.84549e-108	1.47299e-104
RHOG	0.773704	2.48137e-107	5.55799e-104
PTPN6	0.769462	1.82965e-105	3.68839e-102
BATF	0.768389	5.35457e-105	9.81298e-102
LTB	0.763505	6.58263e-103	1.10583e-99
PTPRCAP	0.761803	3.42844e-102	5.31645e-99
TNFAIP8L2	0.759371	3.53594e-101	5.0915e-98
SPI1	0.758072	1.21545e-100	1.63349e-97
LIMD2	0.756656	4.6304e-100	5.83401e-97
LST1	0.756083	7.93613e-100	9.41086e-97
TYROBP	0.753697	7.35351e-99	8.23552e-96
C17orf62	0.75308	1.30192e-98	1.38133e-95
UNC93B1	0.752994	1.40986e-98	1.42106e-95
RGS10	0.749212	4.51448e-97	4.33368e-94
EFHD2	0.746915	3.59627e-96	3.29533e-93
TWF2	0.744987	2.01691e-95	1.76777e-92
GMIP	0.744872	2.23323e-95	1.87582e-92
DEF6	0.742891	1.29143e-94	1.04135e-91
TMEM149	0.740394	1.15188e-93	8.93108e-91
ASCL2	0.732488	1.00086e-90	7.47268e-88
CNPY3	0.732	1.50717e-90	1.08511e-87
LOC606724	0.729186	1.57315e-89	1.09356e-86
CD7	0.727489	6.38168e-89	4.28828e-86
WAS	0.726767	1.15423e-88	7.50587e-86
LGALS9	0.725228	4.05339e-88	2.55351e-85
CORO1A	0.72194	5.77371e-87	3.52704e-84
PLEKHO1	0.721688	7.06617e-87	4.18962e-84
MAN2B1	0.720773	1.46824e-86	8.45667e-84
CSK	0.715347	1.05953e-84	5.93305e-82
NAGPA	0.713986	3.05144e-84	1.66254e-81
GPSM3	0.713873	3.3294e-84	1.76624e-81
ICAM3	0.712901	7.06033e-84	3.64946e-81
ZNF668	0.712757	7.88442e-84	3.97355e-81
CST3	0.712244	1.171e-83	5.75759e-81
FERMT3	0.711158	2.69396e-83	1.29304e-80
HN1	0.710034	6.35182e-83	2.97782e-80
ZNF385A	0.709948	6.78263e-83	3.10752e-80
NCF4	0.709849	7.31675e-83	3.27774e-80
SH3BP1	0.708326	2.32371e-82	1.01834e-79
PPM1M	0.705754	1.60807e-81	6.89727e-79
CMTM7	0.705619	1.7778e-81	7.46638e-79
RAC2	0.705281	2.28984e-81	9.4206e-79
2021-09-01	0.7051	2.62045e-81	1.05651e-78
RPS6KA4	0.704012	5.88702e-81	2.32699e-78
DTX2	0.702881	1.36169e-80	5.27889e-78
PSTPIP1	0.702159	2.31959e-80	8.82276e-78
TMSB10	0.698377	3.68331e-79	1.37503e-76
LGALS9C	0.697024	9.79707e-79	3.52677e-76
STAC3	0.695823	2.32527e-78	8.22369e-76
SIPA1	0.695537	2.85358e-78	9.91817e-76
TYMP	0.692818	1.98336e-77	6.7767e-75
GALK1	0.69176	4.18993e-77	1.40775e-74
SYNGR2	0.691092	6.70903e-77	2.21717e-74
S100A11	0.690375	1.11052e-76	3.55349e-74
CD52	0.689211	2.50906e-76	7.90315e-74
MIIP	0.687621	7.59425e-76	2.31958e-73
OSCAR	0.687348	9.17997e-76	2.76207e-73
TBC1D10C	0.685863	2.5618e-75	7.59462e-73
TNFRSF18	0.685812	2.65339e-75	7.75213e-73
SLC15A3	0.683918	9.7365e-75	2.80397e-72
ACP2	0.683289	1.49588e-74	4.24725e-72
FLT3LG	0.68321	1.57831e-74	4.41904e-72
CCM2	0.68298	1.84585e-74	5.09732e-72
YIF1B	0.682572	2.4375e-74	6.64022e-72
FXYD5	0.682505	2.55098e-74	6.8567e-72
CCDC88B	0.681951	3.71617e-74	9.85713e-72
DOK3	0.681589	4.75034e-74	1.22772e-71
GPX1	0.680948	7.32726e-74	1.86975e-71
CCL5	0.6809	7.56851e-74	1.90717e-71
LAT	0.680016	1.37368e-73	3.41878e-71
RRAS	0.679804	1.58418e-73	3.89456e-71
LSP1	0.679492	1.95457e-73	4.74724e-71
CD37	0.678827	3.05265e-73	7.32599e-71
C22orf9	0.677954	5.47368e-73	1.29816e-70
GNA15	0.677537	7.2295e-73	1.69465e-70
IFI35	0.677131	9.47802e-73	2.19618e-70
C17orf49	0.676686	1.27384e-72	2.91811e-70
NAGK	0.676539	1.40456e-72	3.1814e-70
IKBKE	0.674737	4.62555e-72	1.03607e-69
EMP3	0.674329	6.05369e-72	1.34106e-69
SELPLG	0.673235	1.24132e-71	2.66211e-69
CEBPA	0.67303	1.4201e-71	3.01344e-69
TRPM2	0.672625	1.85103e-71	3.88698e-69
ANKRD58	0.672453	2.07028e-71	4.30255e-69
RNPEPL1	0.670651	6.69456e-71	1.3771e-68
C1QA	0.67049	7.42781e-71	1.5125e-68
CXCR3	0.668465	2.74781e-70	5.5393e-68
TNFSF12-TNFSF13	0.66822	3.21513e-70	6.41721e-68
HMHA1	0.667995	3.71614e-70	7.34447e-68
SSBP4	0.666273	1.11802e-69	2.18818e-67
CARD9	0.666042	1.29538e-69	2.51092e-67
DOK1	0.665106	2.3491e-69	4.46749e-67
IL2RG	0.664407	3.65991e-69	6.89534e-67
NUDT1	0.661688	2.02882e-68	3.75221e-66
MXD3	0.661635	2.09691e-68	3.84287e-66
ACAP1	0.661465	2.33282e-68	4.2367e-66
S1PR4	0.660604	3.99579e-68	7.19206e-66
KCTD17	0.659872	6.30297e-68	1.12444e-65
FMNL1	0.659406	8.42202e-68	1.48929e-65
PTPN7	0.659187	9.64898e-68	1.69142e-65
REEP4	0.658351	1.61953e-67	2.81449e-65
MAP4K1	0.657881	2.1648e-67	3.72992e-65
RAB4B	0.657371	2.96472e-67	5.0649e-65
CAPZB	0.657049	3.61445e-67	6.08926e-65
C17orf60	0.657045	3.62474e-67	6.08926e-65
STX4	0.656612	4.73143e-67	7.88271e-65
FAM128A	0.656485	5.11416e-67	8.45052e-65
KCNN4	0.656176	6.18156e-67	1.01312e-64
BID	0.655502	9.34042e-67	1.50635e-64
LAT2	0.654943	1.31446e-66	2.10303e-64
LSM10	0.654811	1.42536e-66	2.26251e-64
CD3D	0.654683	1.54082e-66	2.42667e-64
ASB2	0.653675	2.84553e-66	4.44674e-64
GIYD2	0.652638	5.33615e-66	8.27473e-64
MEI1	0.652532	5.69225e-66	8.75954e-64
UNC13D	0.652461	5.93995e-66	9.07147e-64
RHBDF2	0.651877	8.45131e-66	1.28098e-63
CPNE7	0.651557	1.02501e-65	1.54203e-63
ADRM1	0.651039	1.40061e-65	2.09147e-63
B3GNTL1	0.650761	1.65516e-65	2.4355e-63
ISG20	0.649423	3.69193e-65	5.39317e-63
LYL1	0.64925	4.09467e-65	5.93844e-63
FCHO1	0.648753	5.50683e-65	7.92944e-63
TMEM180	0.648631	5.92407e-65	8.46974e-63
FCGR1B	0.648215	7.58973e-65	1.07747e-62
GZMM	0.648015	8.54937e-65	1.19685e-62
NME3	0.64794	8.93748e-65	1.24256e-62
FCGR1A	0.64787	9.31735e-65	1.2865e-62
TRAPPC1	0.647615	1.08407e-64	1.48665e-62
EXOSC1	0.647505	1.15736e-64	1.57644e-62
FUT7	0.646909	1.64767e-64	2.22923e-62
RNF166	0.646857	1.6991e-64	2.28347e-62
PSMB3	0.646826	1.73055e-64	2.31034e-62
SH2D2A	0.645309	4.23725e-64	5.61965e-62
MYO1F	0.644684	6.1204e-64	7.96008e-62
SIRT7	0.644338	7.4994e-64	9.69105e-62
ROBLD3	0.644168	8.2843e-64	1.06371e-61
TCIRG1	0.644087	8.69005e-64	1.10875e-61
SAC3D1	0.64405	8.87625e-64	1.12539e-61
NCF1	0.642075	2.81281e-63	3.52196e-61
CSTA	0.642049	2.85472e-63	3.55236e-61
TSPO	0.641891	3.13041e-63	3.87153e-61
IMPDH1	0.641767	3.36443e-63	4.13558e-61
TREM2	0.641699	3.49926e-63	4.27524e-61
DRAP1	0.641589	3.72971e-63	4.52935e-61
CMTM3	0.641572	3.76647e-63	4.5466e-61
SCNM1	0.641455	4.03213e-63	4.83832e-61
GRK6	0.640885	5.61096e-63	6.69298e-61
JOSD2	0.64027	8.00611e-63	9.49383e-61
SIT1	0.640092	8.87521e-63	1.04629e-60
FCER1G	0.639984	9.44403e-63	1.10687e-60
TACC3	0.639877	1.00485e-62	1.17091e-60
CYTH4	0.63933	1.37731e-62	1.5957e-60
CLIC3	0.637855	3.21099e-62	3.67786e-60
EBI3	0.637426	4.10482e-62	4.67509e-60
APOBEC3H	0.636911	5.50944e-62	6.20473e-60
CFL1	0.636677	6.2952e-62	7.05028e-60
CARD11	0.636146	8.52039e-62	9.48965e-60
HAMP	0.635576	1.17796e-61	1.30475e-59
TAF10	0.635542	1.20079e-61	1.32277e-59
PPP4C	0.635485	1.24051e-61	1.3591e-59
VMO1	0.635071	1.56818e-61	1.70881e-59
CLTB	0.634336	2.37759e-61	2.57688e-59
POLD4	0.633399	4.03452e-61	4.3493e-59
PPIH	0.633327	4.20064e-61	4.50429e-59
C4orf48	0.633307	4.24796e-61	4.53034e-59
VAMP5	0.632876	5.41536e-61	5.71562e-59
PDCD1	0.632818	5.59418e-61	5.87359e-59
PGLS	0.632707	5.95401e-61	6.21901e-59
DDX39	0.632663	6.10403e-61	6.34285e-59
CD27	0.632604	6.30801e-61	6.52119e-59
SRM	0.632572	6.42256e-61	6.60573e-59
EIF5A	0.632411	7.0288e-61	7.19257e-59
ZMYND15	0.632179	8.00719e-61	8.1114e-59
LSM7	0.631844	9.66113e-61	9.73793e-59
TSTA3	0.630576	1.96217e-60	1.96793e-58
AP1M1	0.629386	3.80327e-60	3.77685e-58
LIMK1	0.629212	4.18949e-60	4.13999e-58
SLC29A3	0.629089	4.48472e-60	4.41012e-58
PUSL1	0.628564	5.9964e-60	5.83968e-58
LGALS3BP	0.628378	6.64578e-60	6.44098e-58
ARHGAP9	0.628241	7.1722e-60	6.91792e-58
DOK2	0.62817	7.45692e-60	7.15829e-58
CD74	0.627799	9.15441e-60	8.74615e-58
HCFC1R1	0.627646	9.96133e-60	9.42772e-58
FBXO6	0.627616	1.01231e-59	9.53603e-58
TIMP1	0.627477	1.09308e-59	1.0249e-57
AIF1	0.627061	1.37497e-59	1.28324e-57
MYO1G	0.626779	1.6051e-59	1.49112e-57
SNF8	0.625913	2.58148e-59	2.38716e-57
C1orf162	0.624417	5.84901e-59	5.38403e-57
C19orf24	0.624214	6.53222e-59	5.98559e-57
PHLDA3	0.623967	7.4719e-59	6.81566e-57
SLC2A6	0.62376	8.36222e-59	7.59342e-57
MRPL55	0.623744	8.43745e-59	7.62738e-57
TNIP2	0.623259	1.09825e-58	9.88376e-57
SNAI3	0.623175	1.14944e-58	1.02529e-56
ADAM8	0.623015	1.25357e-58	1.11325e-56
TBCB	0.622954	1.29554e-58	1.14376e-56
FAM113B	0.622949	1.29928e-58	1.14376e-56
TNNI2	0.622663	1.51708e-58	1.32393e-56
SHISA5	0.622018	2.15015e-58	1.85235e-56
DUS1L	0.621904	2.28674e-58	1.96164e-56
SNRPA	0.621847	2.35824e-58	2.01439e-56
LRFN1	0.621227	3.29388e-58	2.80174e-56
MRPL23	0.620732	4.30037e-58	3.64248e-56
CD3E	0.620575	4.68042e-58	3.94781e-56
TMC6	0.620425	5.07326e-58	4.26133e-56
SASH3	0.620366	5.23465e-58	4.37864e-56
PARVG	0.620147	5.88895e-58	4.90559e-56
TMC8	0.619945	6.5623e-58	5.44401e-56
AP2S1	0.619594	7.92326e-58	6.54611e-56
PSENEN	0.619463	8.49772e-58	6.96931e-56
LPAR2	0.619457	8.52231e-58	6.96931e-56
GBGT1	0.619454	8.53921e-58	6.96931e-56
C6orf129	0.619084	1.04084e-57	8.4266e-56
UCP2	0.618679	1.29198e-57	1.0418e-55
FAM128B	0.61836	1.53192e-57	1.23036e-55
PPIB	0.618224	1.64726e-57	1.31774e-55
TOR2A	0.617784	2.08232e-57	1.65919e-55
XCL2	0.617494	2.42916e-57	1.92793e-55
FCGR1C	0.61725	2.76496e-57	2.18583e-55
CD6	0.616399	4.34194e-57	3.36651e-55
NKG7	0.61634	4.48011e-57	3.46033e-55
RIN3	0.61602	5.30772e-57	4.06838e-55
CD14	0.615323	7.66691e-57	5.83234e-55
ZDHHC24	0.615158	8.3635e-57	6.33834e-55
MGAT1	0.614643	1.09705e-56	8.28291e-55
C8orf30A	0.614478	1.19685e-56	9.0027e-55
PSMD4	0.614403	1.24449e-56	9.32629e-55
RASAL3	0.61427	1.33446e-56	9.96347e-55
LGALS1	0.613652	1.84665e-56	1.36361e-54
BAK1	0.613306	2.21286e-56	1.6225e-54
RPUSD1	0.613306	2.21334e-56	1.6225e-54
PSMB9	0.612955	2.65947e-56	1.9285e-54
APOE	0.612691	3.0526e-56	2.19994e-54
PRKCDBP	0.612689	3.05563e-56	2.19994e-54
CORO1B	0.611698	5.12543e-56	3.62539e-54
SIRPG	0.611134	6.87135e-56	4.84334e-54
ARHGAP4	0.611127	6.89705e-56	4.84451e-54
MAD1L1	0.610614	9.00281e-56	6.30165e-54
ADRBK1	0.610511	9.49562e-56	6.62361e-54
CYP2S1	0.609592	1.52745e-55	1.05451e-53
IFI30	0.608805	2.29287e-55	1.57218e-53
GSDMD	0.608635	2.50268e-55	1.71022e-53
TMSL3	0.608095	3.3045e-55	2.25052e-53
TNFRSF6B	0.607488	4.51238e-55	3.0628e-53
FKBP11	0.607061	5.616e-55	3.78639e-53
PSME2	0.60693	6.00756e-55	4.03688e-53
C6orf1	0.606732	6.64689e-55	4.45165e-53
PRSS36	0.60631	8.24806e-55	5.49276e-53
RHOC	0.606302	8.27967e-55	5.49276e-53
LAG3	0.606275	8.39494e-55	5.54864e-53
PSMB4	0.605273	1.39926e-54	9.18818e-53
HM13	0.605068	1.55282e-54	1.01305e-52
TRIM11	0.604871	1.71692e-54	1.1165e-52
H2AFX	0.604845	1.73933e-54	1.12743e-52
TAPBP	0.604819	1.76227e-54	1.13864e-52
MICAL1	0.604309	2.28336e-54	1.47061e-52
FZD2	0.60414	2.48798e-54	1.59223e-52
CCDC137	0.60404	2.6167e-54	1.6693e-52
ZDHHC12	0.603928	2.77014e-54	1.76162e-52
ARPC3	0.603709	3.09453e-54	1.95557e-52
MPG	0.603696	3.11409e-54	1.96178e-52
C11orf48	0.603689	3.1263e-54	1.96333e-52
AGTRAP	0.603627	3.22475e-54	2.01887e-52
C19orf66	0.603429	3.56484e-54	2.21801e-52
S100A4	0.603201	4.00001e-54	2.48112e-52
STK32C	0.602969	4.49799e-54	2.78144e-52
LCK	0.602613	5.38247e-54	3.3182e-52
LAPTM5	0.602468	5.78966e-54	3.55834e-52
S1PR2	0.602428	5.90845e-54	3.62032e-52
P2RY6	0.60239	6.02236e-54	3.67893e-52
RLTPR	0.602299	6.30599e-54	3.84056e-52
LTA	0.602268	6.40355e-54	3.88823e-52
C2orf79	0.602032	7.21195e-54	4.36594e-52
DTYMK	0.601775	8.20443e-54	4.95189e-52
AURKB	0.601768	8.23436e-54	4.95512e-52
GPR68	0.601187	1.10258e-53	6.59551e-52
KRTCAP2	0.601099	1.1524e-53	6.85285e-52
PRELID1	0.600793	1.34304e-53	7.9397e-52
FAM78A	0.599629	2.40364e-53	1.40449e-51
C1QB	0.599212	2.95805e-53	1.72345e-51
NMRAL1	0.598916	3.42888e-53	1.99201e-51
OGFR	0.598865	3.51549e-53	2.03646e-51
HAPLN3	0.598764	3.69752e-53	2.12966e-51
ALDH16A1	0.598624	3.9644e-53	2.27687e-51
KIAA1949	0.598251	4.77145e-53	2.7326e-51
PRAM1	0.597946	5.54956e-53	3.16922e-51
TP53I13	0.597866	5.7752e-53	3.28876e-51
DUSP23	0.59764	6.46075e-53	3.65849e-51
ITGB2	0.597235	7.89382e-53	4.45747e-51
TARBP2	0.596633	1.06266e-52	5.98383e-51
CTSZ	0.596583	1.08919e-52	6.09918e-51
ZNHIT1	0.596484	1.14389e-52	6.38771e-51
C9orf142	0.595914	1.51473e-52	8.43518e-51
IRF7	0.595781	1.61696e-52	8.95502e-51
ANKRD13D	0.595695	1.687e-52	9.31564e-51
OPRL1	0.59569	1.69132e-52	9.31564e-51
IL18BP	0.595255	2.09498e-52	1.14452e-50
GPR172A	0.595097	2.26307e-52	1.23301e-50
TRAPPC5	0.595049	2.31711e-52	1.25905e-50
WIBG	0.595	2.37436e-52	1.28669e-50
CD72	0.594871	2.52942e-52	1.36704e-50
NINJ1	0.594573	2.92629e-52	1.5731e-50
IL34	0.59363	4.64335e-52	2.4895e-50
CFD	0.593616	4.67415e-52	2.49937e-50
BAX	0.593072	6.09602e-52	3.22545e-50
C1orf35	0.592981	6.37089e-52	3.36206e-50
C16orf13	0.592789	6.9953e-52	3.67235e-50
APOBEC3G	0.592726	7.21377e-52	3.7772e-50
SLC12A9	0.591924	1.06564e-51	5.56534e-50
COTL1	0.591603	1.24482e-51	6.48431e-50
ISG15	0.591291	1.44823e-51	7.48586e-50
FTL	0.591006	1.6624e-51	8.54906e-50
ALG3	0.590899	1.75144e-51	8.93974e-50
TNFRSF8	0.590898	1.75145e-51	8.93974e-50
ODF3B	0.590864	1.78113e-51	9.06713e-50
CST7	0.590571	2.05189e-51	1.0393e-49
RPL28	0.590487	2.13664e-51	1.07951e-49
PTTG1	0.589971	2.7409e-51	1.37447e-49
LAGE3	0.589805	2.97009e-51	1.48203e-49
C1R	0.589709	3.11029e-51	1.54816e-49
MAZ	0.589336	3.72217e-51	1.84816e-49
LAIR1	0.589203	3.96756e-51	1.96034e-49
APOB48R	0.589176	4.01987e-51	1.98133e-49
MTX1	0.589047	4.27715e-51	2.103e-49
HSD3B7	0.588621	5.24934e-51	2.57473e-49
C19orf10	0.588207	6.39941e-51	3.13121e-49
TAX1BP3	0.588041	6.93046e-51	3.38284e-49
MRPS34	0.587955	7.22233e-51	3.51678e-49
CATSPER1	0.587802	7.7705e-51	3.75649e-49
USF1	0.587717	8.09213e-51	3.90261e-49
DGUOK	0.587644	8.38227e-51	4.03289e-49
MFSD10	0.587486	9.03731e-51	4.33769e-49
LRRC45	0.587416	9.34817e-51	4.47624e-49
AUP1	0.587127	1.07321e-50	5.12673e-49
LSMD1	0.586782	1.26511e-50	6.02915e-49
CD2	0.586744	1.2884e-50	6.12569e-49
DULLARD	0.586505	1.44333e-50	6.83007e-49
APOC1	0.586203	1.66708e-50	7.87042e-49
SP140	0.585972	1.86039e-50	8.7625e-49
PNKD	0.585842	1.97931e-50	9.30092e-49
APBA2	0.585814	2.00547e-50	9.40193e-49
TSPAN4	0.585681	2.13591e-50	9.99022e-49
TMEM219	0.585636	2.18278e-50	1.01858e-48
CARD16	0.58557	2.2522e-50	1.04855e-48
PSMA5	0.585305	2.55366e-50	1.18616e-48
RALY	0.585257	2.61307e-50	1.21096e-48
LOC728855	0.58499	2.96568e-50	1.37122e-48
COMT	0.584937	3.04056e-50	1.40262e-48
SCO2	0.584746	3.32893e-50	1.52865e-48
XCL1	0.584595	3.57541e-50	1.63811e-48
IRF5	0.584422	3.87973e-50	1.7735e-48
SLC25A19	0.5844	3.92137e-50	1.78848e-48
SNX22	0.584384	3.95104e-50	1.79795e-48
ASGR1	0.584358	3.99924e-50	1.81578e-48
RAB8A	0.583657	5.56815e-50	2.51115e-48
ORAI3	0.583391	6.31364e-50	2.83467e-48
MATK	0.583329	6.49962e-50	2.91169e-48
JAK3	0.583121	7.17142e-50	3.19842e-48
RBM38	0.58238	1.01583e-49	4.51058e-48
RCC2	0.582363	1.02425e-49	4.538e-48
PSMC5	0.581848	1.30392e-49	5.7644e-48
SH2B2	0.581814	1.32509e-49	5.84374e-48
DNTTIP1	0.58181	1.32766e-49	5.84374e-48
TCEB2	0.58179	1.34015e-49	5.88586e-48
CKLF	0.581174	1.78754e-49	7.83371e-48
PML	0.581026	1.91611e-49	8.37895e-48
FAM109A	0.580923	2.01031e-49	8.77183e-48
GLIPR2	0.580904	2.02808e-49	8.83024e-48
LILRB3	0.580737	2.19312e-49	9.52826e-48
TFPT	0.580693	2.2389e-49	9.70623e-48
MAP7D1	0.580051	3.02052e-49	1.30348e-47
INSL3	0.580038	3.0382e-49	1.30591e-47
GPR84	0.579932	3.19234e-49	1.36924e-47
ZGPAT	0.578756	5.51227e-49	2.33941e-47
SHKBP1	0.578741	5.55303e-49	2.35175e-47
C17orf70	0.578111	7.43413e-49	3.13524e-47
ZNF683	0.577878	8.28148e-49	3.47805e-47
GPBAR1	0.577685	9.05424e-49	3.79469e-47
CTSW	0.577626	9.30278e-49	3.88271e-47
IL12RB1	0.577436	1.01543e-48	4.22064e-47
NCF1C	0.577341	1.06096e-48	4.40081e-47
NSUN5	0.577324	1.06962e-48	4.42761e-47
C7orf47	0.57727	1.09669e-48	4.53035e-47
C9orf16	0.577227	1.11858e-48	4.61135e-47
TRABD	0.576942	1.27532e-48	5.24677e-47
BCL2L12	0.576712	1.41822e-48	5.82278e-47
CLIC1	0.576442	1.60581e-48	6.57958e-47
WNT10A	0.576385	1.64856e-48	6.74106e-47
PSMB6	0.5762	1.79519e-48	7.32577e-47
APOC2	0.575877	2.08221e-48	8.47985e-47
UBE2S	0.575856	2.10259e-48	8.5456e-47
VAV1	0.575703	2.25546e-48	9.14846e-47
GZMH	0.575559	2.40881e-48	9.75082e-47
NFKBIE	0.574944	3.19412e-48	1.29039e-46
CD97	0.574838	3.35227e-48	1.35157e-46
HSH2D	0.574664	3.63007e-48	1.45953e-46
AKT1S1	0.574472	3.96328e-48	1.58523e-46
CHST12	0.574269	4.34893e-48	1.73261e-46
SSR4	0.574225	4.43736e-48	1.76436e-46
C19orf50	0.574204	4.47958e-48	1.77764e-46
COMMD5	0.57407	4.76091e-48	1.88187e-46
C19orf33	0.573965	4.99535e-48	1.97067e-46
YDJC	0.573592	5.92259e-48	2.32736e-46
NAPSB	0.573483	6.22306e-48	2.44067e-46
EXOSC4	0.573461	6.28649e-48	2.456e-46
GZMA	0.573333	6.66389e-48	2.5984e-46
H2AFY	0.572864	8.24857e-48	3.2101e-46
DYRK4	0.572515	9.66376e-48	3.7536e-46
MTMR14	0.572173	1.12845e-47	4.3663e-46
SYCE1L	0.571779	1.34914e-47	5.21022e-46
C1QC	0.571587	1.47197e-47	5.67369e-46
MED25	0.571422	1.58568e-47	6.10035e-46
CD247	0.571379	1.61692e-47	6.20867e-46
RBCK1	0.571278	1.69248e-47	6.48646e-46
NME2	0.570891	2.01572e-47	7.71062e-46
TMIGD2	0.5706	2.29827e-47	8.74168e-46
HSPB1	0.570325	2.60159e-47	9.85818e-46
STRADA	0.569709	3.43405e-47	1.28914e-45
PPP1R14B	0.56966	3.50959e-47	1.31505e-45
GTF3A	0.569643	3.53713e-47	1.32291e-45
B4GALT7	0.569494	3.78252e-47	1.40946e-45
LENG9	0.569175	4.36452e-47	1.62333e-45
ARHGAP22	0.569007	4.70641e-47	1.74406e-45
KCNK6	0.568888	4.96419e-47	1.83621e-45
SAPS1	0.568624	5.58702e-47	2.0628e-45
FOXP3	0.56859	5.67238e-47	2.09048e-45
HGS	0.568495	5.92012e-47	2.17384e-45
AMICA1	0.568391	6.20104e-47	2.27285e-45
PFDN2	0.568386	6.21562e-47	2.27406e-45
TOR3A	0.568275	6.53142e-47	2.38527e-45
DGKZ	0.568239	6.63826e-47	2.4199e-45
DDX49	0.568166	6.85944e-47	2.49602e-45
ZFPM1	0.568032	7.28331e-47	2.64548e-45
C19orf43	0.567876	7.80941e-47	2.83147e-45
FADS3	0.567745	8.27681e-47	2.99018e-45
PLEKHF1	0.567735	8.31543e-47	2.99876e-45
DBNL	0.567536	9.08862e-47	3.27174e-45
APRT	0.56743	9.52924e-47	3.42424e-45
ZBP1	0.567332	9.95447e-47	3.56434e-45
CD8B	0.567271	1.02293e-46	3.64977e-45
ZNF296	0.567263	1.02647e-46	3.65594e-45
CARHSP1	0.567227	1.04316e-46	3.70231e-45
CASP4	0.5672	1.05581e-46	3.74062e-45
TK1	0.567075	1.1163e-46	3.94108e-45
C1S	0.566991	1.15864e-46	4.0834e-45
TAGLN2	0.566899	1.20705e-46	4.24658e-45
DAGLB	0.566768	1.27967e-46	4.49423e-45
PDLIM7	0.566607	1.37454e-46	4.81064e-45
PILRA	0.566603	1.37736e-46	4.81218e-45
FAM26F	0.566367	1.52945e-46	5.3343e-45
ZAP70	0.566001	1.80002e-46	6.26712e-45
SHARPIN	0.565606	2.14484e-46	7.44196e-45
ZNF524	0.565493	2.25485e-46	7.81024e-45
TMUB1	0.565438	2.30989e-46	7.98715e-45
SPHK1	0.565369	2.38227e-46	8.22331e-45
GMPPA	0.565337	2.41568e-46	8.32441e-45
OBFC2B	0.565301	2.45483e-46	8.44487e-45
NCRNA00116	0.565268	2.49086e-46	8.55423e-45
ARRB2	0.565215	2.54996e-46	8.74228e-45
C17orf90	0.56521	2.55559e-46	8.74672e-45
UBASH3A	0.565129	2.6487e-46	9.03472e-45
CD151	0.564901	2.92981e-46	9.95989e-45
VPS28	0.564806	3.05562e-46	1.03701e-44
ITPA	0.564698	3.20552e-46	1.08605e-44
MYBL2	0.564235	3.93332e-46	1.32817e-44
ABCD1	0.564192	4.00792e-46	1.34919e-44
POP7	0.564191	4.00896e-46	1.34919e-44
ACTB	0.564188	4.01585e-46	1.34926e-44
JMJD4	0.56355	5.31877e-46	1.78108e-44
ROMO1	0.563425	5.61957e-46	1.87869e-44
C7orf27	0.563353	5.8001e-46	1.93263e-44
CXCR6	0.563297	5.94445e-46	1.97746e-44
GPR132	0.563193	6.22237e-46	2.0665e-44
EIF5AL1	0.563051	6.6251e-46	2.19664e-44
LOC728875	0.562898	7.08547e-46	2.34542e-44
NUTF2	0.562806	7.37727e-46	2.43801e-44
MSC	0.562773	7.48537e-46	2.46968e-44
FAM195B	0.5622	9.62436e-46	3.17022e-44
LY86	0.562118	9.97673e-46	3.28093e-44
AP2M1	0.561945	1.07631e-45	3.52801e-44
CDK2AP2	0.561865	1.11454e-45	3.64742e-44
SLAMF8	0.561655	1.22148e-45	3.99089e-44
NT5C	0.56161	1.24597e-45	4.06431e-44
NOC4L	0.561475	1.32162e-45	4.30414e-44
C19orf61	0.561455	1.33341e-45	4.33551e-44
MDK	0.561009	1.61997e-45	5.24188e-44
FAM100B	0.560992	1.63255e-45	5.27413e-44
CDCA3	0.560909	1.69238e-45	5.45868e-44
PSMD13	0.560673	1.87609e-45	6.03418e-44
SDF2L1	0.560672	1.87679e-45	6.03418e-44
RUVBL2	0.560641	1.90231e-45	6.10647e-44
C19orf38	0.56055	1.97942e-45	6.34391e-44
PSMB8	0.560507	2.01634e-45	6.42424e-44
RHOH	0.560506	2.01741e-45	6.42424e-44
IL23A	0.560503	2.02042e-45	6.42424e-44
SF3B4	0.560495	2.02689e-45	6.43467e-44
NBL1	0.560281	2.22566e-45	7.0435e-44
FAM108A1	0.560171	2.33459e-45	7.37665e-44
RPLP1	0.560114	2.39309e-45	7.54965e-44
S100A16	0.559642	2.93885e-45	9.24249e-44
POU2F2	0.559566	3.03634e-45	9.5342e-44
PLCB2	0.559407	3.25342e-45	1.02e-43
RPS6KA1	0.55938	3.29185e-45	1.03044e-43
CD48	0.559023	3.84372e-45	1.20133e-43
FKBP8	0.558748	4.33035e-45	1.35132e-43
LMAN2	0.558544	4.72996e-45	1.47147e-43
SNAPC2	0.558506	4.80758e-45	1.49331e-43
SLC19A1	0.558474	4.87648e-45	1.51238e-43
SH3GL1	0.558395	5.04545e-45	1.5576e-43
SLA2	0.558381	5.07656e-45	1.56481e-43
C19orf60	0.558205	5.47787e-45	1.68593e-43
PRDX1	0.557911	6.21983e-45	1.91137e-43
PVRIG	0.557794	6.5421e-45	2.00734e-43
SIRT6	0.557493	7.4492e-45	2.27528e-43
SMARCD2	0.556787	1.00974e-44	3.07018e-43
RNF181	0.55628	1.25527e-44	3.81099e-43
MRPL17	0.556245	1.27457e-44	3.85798e-43
GPR137	0.556069	1.3744e-44	4.15389e-43
GADD45GIP1	0.555808	1.53732e-44	4.63933e-43
FGD3	0.555653	1.6433e-44	4.95177e-43
ZDHHC18	0.555319	1.89586e-44	5.69579e-43
HCLS1	0.555291	1.9185e-44	5.75523e-43
DDAH2	0.555267	1.93856e-44	5.80674e-43
GRIN2D	0.554843	2.32357e-44	6.92911e-43
FBXL19	0.554662	2.51056e-44	7.47569e-43
CARM1	0.554508	2.68106e-44	7.97162e-43
RPS19	0.553786	3.64783e-44	1.07983e-42
ADCK4	0.553754	3.6986e-44	1.09197e-42
GHRL	0.553563	4.01126e-44	1.18221e-42
FLAD1	0.553115	4.85281e-44	1.42606e-42
DPP9	0.552955	5.19525e-44	1.52225e-42
ANKRD39	0.55287	5.38657e-44	1.57602e-42
CCDC74A	0.552801	5.54677e-44	1.61918e-42
GUK1	0.552797	5.55592e-44	1.61918e-42
C19orf53	0.55269	5.8142e-44	1.68888e-42
MFSD5	0.552267	6.95689e-44	2.00923e-42
IMP4	0.552245	7.0212e-44	2.0249e-42
TMEM189	0.552239	7.03886e-44	2.02709e-42
PRR7	0.552112	7.42943e-44	2.13044e-42
EIF6	0.551862	8.25844e-44	2.36145e-42
STAT5A	0.551832	8.36378e-44	2.38818e-42
C11orf49	0.551718	8.77654e-44	2.49896e-42
PUS1	0.55143	9.91055e-44	2.81787e-42
TMEM132A	0.551409	9.99997e-44	2.83917e-42
TRIM47	0.551406	1.00137e-43	2.83917e-42
GNB1L	0.551336	1.03147e-43	2.91911e-42
BASP1	0.55132	1.03836e-43	2.93169e-42
SIL1	0.551296	1.04876e-43	2.9569e-42
C19orf22	0.551189	1.09738e-43	3.08968e-42
PHLDA2	0.55079	1.29891e-43	3.65198e-42
LPXN	0.550602	1.40596e-43	3.94746e-42
ALOX5	0.550561	1.43024e-43	4.00447e-42
SSNA1	0.55027	1.61667e-43	4.51393e-42
SCAND1	0.549856	1.92411e-43	5.36489e-42
APOBEC3D	0.54981	1.96192e-43	5.45604e-42
CD5	0.549809	1.96221e-43	5.45604e-42
TMEM160	0.549789	1.97889e-43	5.49484e-42
BCL7C	0.549696	2.05787e-43	5.70628e-42
PPP1CA	0.549565	2.17482e-43	6.01401e-42
CIB1	0.549454	2.27796e-43	6.29061e-42
EMILIN2	0.549182	2.55331e-43	7.03173e-42
IDUA	0.549068	2.67853e-43	7.35647e-42
CDK5	0.548678	3.15443e-43	8.63997e-42
ANAPC11	0.548533	3.35172e-43	9.16789e-42
SECTM1	0.548453	3.46484e-43	9.46447e-42
NME1	0.548438	3.48756e-43	9.51364e-42
ARL6IP4	0.548434	3.49358e-43	9.51718e-42
CHMP1A	0.547694	4.75901e-43	1.29469e-41
GPR18	0.547543	5.06865e-43	1.37708e-41
INO80E	0.546579	7.57061e-43	2.04854e-41
ADA	0.546558	7.63795e-43	2.06122e-41
C9orf109	0.546458	7.95946e-43	2.14512e-41
EIF4EBP1	0.546319	8.4356e-43	2.2704e-41
LHPP	0.546034	9.49175e-43	2.55126e-41
HLA-DPB1	0.5458	1.04621e-42	2.8046e-41
RPS15	0.545195	1.34383e-42	3.59288e-41
BIRC5	0.545089	1.40423e-42	3.74938e-41
USF2	0.545002	1.4555e-42	3.87602e-41
GBAP1	0.544982	1.46798e-42	3.90409e-41
THOC6	0.544952	1.48636e-42	3.94776e-41
RNF220	0.544735	1.62566e-42	4.31207e-41
NRBP1	0.544725	1.63213e-42	4.32355e-41
DDA1	0.54462	1.70489e-42	4.50443e-41
ZYX	0.544513	1.78188e-42	4.70168e-41
STARD3	0.54437	1.88991e-42	4.97373e-41
GMFG	0.544343	1.91092e-42	5.02246e-41
MGC29506	0.544212	2.01704e-42	5.28759e-41
C1orf200	0.544148	2.07091e-42	5.42176e-41
ITGA3	0.544142	2.07595e-42	5.42789e-41
INO80B	0.54407	2.13834e-42	5.58378e-41
NOD2	0.544056	2.15095e-42	5.60945e-41
CD63	0.544043	2.16257e-42	5.63245e-41
FAM32A	0.54373	2.46084e-42	6.3928e-41
ZBED2	0.543438	2.77491e-42	7.19941e-41
FAM173A	0.543203	3.0557e-42	7.91773e-41
OAZ1	0.543173	3.0934e-42	8.0051e-41
C1orf86	0.543168	3.09999e-42	8.01188e-41
HLA-A	0.543098	3.19116e-42	8.23696e-41
FAM89B	0.543063	3.23713e-42	8.34493e-41
LTBR	0.54305	3.25478e-42	8.37971e-41
ZNF341	0.542907	3.45092e-42	8.86205e-41
TRAF3IP3	0.542759	3.6672e-42	9.39354e-41
AP2A1	0.5427	3.7576e-42	9.61288e-41
P4HB	0.542614	3.89142e-42	9.94261e-41
IL4I1	0.542501	4.07687e-42	1.03901e-40
THAP3	0.542488	4.09763e-42	1.04208e-40
IL32	0.542487	4.09926e-42	1.04208e-40
RIN1	0.542457	4.15119e-42	1.05395e-40
TRAF2	0.542386	4.27425e-42	1.08383e-40
PSMB2	0.542182	4.64612e-42	1.1737e-40
SLC35C2	0.542134	4.73769e-42	1.19533e-40
BLOC1S3	0.541987	5.03301e-42	1.26825e-40
HLA-DOB	0.541945	5.1196e-42	1.28846e-40
ITGAL	0.541887	5.24159e-42	1.31752e-40
NAA10	0.541736	5.57721e-42	1.40014e-40
RNF113A	0.541668	5.73306e-42	1.43747e-40
UBE2I	0.541231	6.85432e-42	1.71648e-40
DERL3	0.541077	7.29769e-42	1.82524e-40
GLT25D1	0.540768	8.28023e-42	2.06585e-40
B3GAT3	0.540734	8.39563e-42	2.09206e-40
BAD	0.540639	8.72573e-42	2.16895e-40
BRMS1	0.540596	8.88042e-42	2.20468e-40
ZNF688	0.540297	1.00288e-41	2.48368e-40
HES6	0.540292	1.00503e-41	2.48594e-40
NCRNA00152	0.540206	1.04084e-41	2.57135e-40
LOC100270710	0.540147	1.06605e-41	2.63042e-40
OST4	0.54004	1.11375e-41	2.74477e-40
ZC3H3	0.539989	1.13697e-41	2.79513e-40
DBNDD2	0.539794	1.23071e-41	3.01825e-40
ZNF579	0.539719	1.26897e-41	3.10772e-40
CNN2	0.539602	1.33041e-41	3.25087e-40
C2orf81	0.539225	1.55048e-41	3.77947e-40
G6PC3	0.53922	1.55341e-41	3.78203e-40
SYTL1	0.538875	1.78667e-41	4.32903e-40
CSF3R	0.538831	1.81878e-41	4.40153e-40
FAM176B	0.538808	1.83562e-41	4.43697e-40
MEA1	0.538698	1.91981e-41	4.62384e-40
RUNX3	0.538682	1.93178e-41	4.64711e-40
CCDC109B	0.538667	1.94348e-41	4.66411e-40
ZNF787	0.538626	1.97615e-41	4.73689e-40
CENPW	0.538566	2.02462e-41	4.84156e-40
MBD3	0.53831	2.24538e-41	5.3631e-40
UBA7	0.538125	2.4202e-41	5.77384e-40
TNFRSF1B	0.53804	2.50428e-41	5.96031e-40
SPNS3	0.537745	2.82191e-41	6.69258e-40
ATOX1	0.537506	3.1075e-41	7.36124e-40
NME4	0.537459	3.16615e-41	7.49135e-40
YPEL3	0.537437	3.19498e-41	7.55071e-40
MGC72080	0.537319	3.3503e-41	7.89926e-40
RFXANK	0.537024	3.77371e-41	8.87681e-40
ZNF408	0.536959	3.87321e-41	9.10024e-40
IL20RB	0.53681	4.11256e-41	9.64014e-40
TRAF7	0.536652	4.38226e-41	1.02366e-39
PRR24	0.536513	4.63465e-41	1.08136e-39
G6PD	0.536509	4.64185e-41	1.08179e-39
C16orf54	0.536463	4.72816e-41	1.10063e-39
C2orf82	0.536175	5.30696e-41	1.23394e-39
C20orf134	0.53612	5.42704e-41	1.26041e-39
NFAM1	0.535968	5.76643e-41	1.33616e-39
ASPSCR1	0.535792	6.18822e-41	1.43224e-39
PHKG2	0.535687	6.45585e-41	1.49247e-39
CRELD2	0.535612	6.65179e-41	1.53601e-39
IL10RA	0.535412	7.20786e-41	1.66061e-39
C20orf27	0.535353	7.37954e-41	1.69822e-39
CD244	0.535233	7.74341e-41	1.77587e-39
HLA-DMA	0.535186	7.88826e-41	1.80704e-39
MUC12	0.535181	7.90425e-41	1.80865e-39
BANF1	0.534771	9.3121e-41	2.11877e-39
C17orf89	0.534308	1.12037e-40	2.54341e-39
MESP1	0.533783	1.38099e-40	3.12102e-39
WNT1	0.533432	1.58823e-40	3.57733e-39
FAM159A	0.533259	1.70123e-40	3.82757e-39
CHMP2A	0.533166	1.76531e-40	3.96732e-39
NKIRAS2	0.532864	1.99055e-40	4.46853e-39
PDE6G	0.532421	2.37263e-40	5.31444e-39
NUMBL	0.532095	2.6998e-40	6.03385e-39
ARL11	0.531774	3.0653e-40	6.84312e-39
HMG20B	0.531478	3.44611e-40	7.67625e-39
ELOF1	0.531288	3.71517e-40	8.26646e-39
BLOC1S1	0.53087	4.38103e-40	9.71586e-39
CNP	0.530792	4.51906e-40	9.99694e-39
HCK	0.530597	4.87871e-40	1.07604e-38
CCDC102A	0.530513	5.04383e-40	1.11003e-38
NFKB2	0.53038	5.31545e-40	1.16726e-38
C1QL1	0.530279	5.53074e-40	1.21058e-38
TRADD	0.530134	5.85565e-40	1.2803e-38
NUP62	0.53012	5.88835e-40	1.28606e-38
CNPY2	0.53003	6.09863e-40	1.33054e-38
MBOAT7	0.529823	6.61613e-40	1.44013e-38
SAA1	0.529821	6.62238e-40	1.44013e-38
ANXA2	0.529758	6.78816e-40	1.47301e-38
SMPD2	0.529668	7.03058e-40	1.52234e-38
RBM42	0.529301	8.12048e-40	1.75471e-38
TALDO1	0.529301	8.12117e-40	1.75471e-38
HDGFRP2	0.529287	8.16748e-40	1.76283e-38
NCR3	0.529145	8.63253e-40	1.85922e-38
UBE2J2	0.528841	9.72649e-40	2.09037e-38
PSMC4	0.528756	1.00549e-39	2.15866e-38
CORO7	0.528751	1.00742e-39	2.16049e-38
MCM5	0.52873	1.0158e-39	2.17615e-38
SLC25A22	0.528658	1.04503e-39	2.23638e-38
LOC650368	0.528407	1.1527e-39	2.46418e-38
MRPL28	0.527769	1.47907e-39	3.15185e-38
TRMT112	0.527615	1.57059e-39	3.34334e-38
MAP2K2	0.527514	1.63363e-39	3.47387e-38
JTB	0.527498	1.6443e-39	3.49287e-38
PKMYT1	0.52711	1.91228e-39	4.05359e-38
IRF3	0.527038	1.96669e-39	4.16349e-38
CRYBB1	0.52699	2.0042e-39	4.23065e-38
RNF135	0.52674	2.20857e-39	4.65717e-38
MYO9B	0.526726	2.22103e-39	4.67854e-38
DHX58	0.526678	2.26261e-39	4.76117e-38
UBTD1	0.526394	2.52635e-39	5.29545e-38
ORAI2	0.526394	2.52702e-39	5.29545e-38
C19orf28	0.526345	2.5749e-39	5.39017e-38
VASP	0.526254	2.66778e-39	5.57303e-38
LTC4S	0.525996	2.94877e-39	6.14728e-38
SF3A2	0.525885	3.07802e-39	6.41011e-38
JAKMIP1	0.525854	3.11628e-39	6.48308e-38
TRIM65	0.525847	3.12377e-39	6.49197e-38
SERF2	0.525843	3.12855e-39	6.49521e-38
AKNA	0.525496	3.57964e-39	7.42406e-38
TMEM44	0.525386	3.7355e-39	7.73936e-38
NPEPL1	0.525243	3.94879e-39	8.16448e-38
FAM110A	0.524688	4.89386e-39	1.00772e-37
TMEM208	0.524568	5.12536e-39	1.05431e-37
STX10	0.524554	5.15224e-39	1.05876e-37
CCDC22	0.524382	5.50677e-39	1.13046e-37
CXCR5	0.524298	5.68797e-39	1.16647e-37
CDC20	0.52412	6.09305e-39	1.24827e-37
EDEM2	0.524026	6.31753e-39	1.29294e-37
RNF126	0.523794	6.90689e-39	1.41213e-37
CD101	0.523744	7.04129e-39	1.43815e-37
PLA2G2D	0.523577	7.50944e-39	1.53222e-37
FBXL6	0.523483	7.78811e-39	1.58586e-37
TMEM93	0.523206	8.66214e-39	1.76028e-37
PIK3CD	0.523185	8.7313e-39	1.77255e-37
LOC100233209	0.523103	9.0124e-39	1.82594e-37
SLC38A5	0.523083	9.08092e-39	1.83797e-37
C16orf42	0.522857	9.90396e-39	2.00255e-37
ADAM6	0.522708	1.04888e-38	2.11444e-37
MRPL53	0.522647	1.07374e-38	2.16023e-37
MAF1	0.522611	1.0886e-38	2.18794e-37
ARHGDIA	0.522597	1.09453e-38	2.19766e-37
MED8	0.522531	1.12259e-38	2.24953e-37
CD79A	0.522473	1.1477e-38	2.29757e-37
SRC	0.522431	1.16638e-38	2.33032e-37
CD8A	0.522389	1.18554e-38	2.36627e-37
C2CD2L	0.52233	1.21252e-38	2.41773e-37
SNRPD2	0.522274	1.23856e-38	2.46721e-37
APOL2	0.522129	1.30956e-38	2.60607e-37
MICALL2	0.522111	1.3187e-38	2.62166e-37
EXOSC5	0.522009	1.3713e-38	2.72086e-37
GNGT2	0.521767	1.50442e-38	2.98207e-37
NACC1	0.521762	1.50705e-38	2.98435e-37
NCKAP5L	0.521496	1.66841e-38	3.30064e-37
BBC3	0.521464	1.68904e-38	3.33817e-37
DPEP2	0.521378	1.74518e-38	3.44237e-37
RELB	0.52126	1.82587e-38	3.5945e-37
ZDHHC16	0.521184	1.87945e-38	3.69638e-37
TUBA1B	0.521101	1.94037e-38	3.81246e-37
C16orf93	0.520839	2.14415e-38	4.20058e-37
UBE2C	0.520809	2.16872e-38	4.24459e-37
TIGIT	0.520789	2.18515e-38	4.2726e-37
ADPRHL2	0.520764	2.20635e-38	4.30986e-37
ARF5	0.520679	2.27891e-38	4.44299e-37
NCF1B	0.520588	2.35924e-38	4.59515e-37
C8orf73	0.520491	2.4479e-38	4.75664e-37
POLR2J	0.52049	2.44922e-38	4.75664e-37
MRPL14	0.52046	2.47773e-38	4.80274e-37
AURKAIP1	0.520365	2.56894e-38	4.97476e-37
SLAMF7	0.52035	2.58377e-38	4.99867e-37
DDX41	0.520157	2.78007e-38	5.37329e-37
GZMK	0.519697	3.31114e-38	6.38139e-37
IL15RA	0.519679	3.33387e-38	6.41906e-37
PPM1G	0.519418	3.68204e-38	7.07591e-37
IKBKG	0.519287	3.87009e-38	7.41608e-37
SPNS1	0.519201	3.99873e-38	7.6553e-37
CEACAM21	0.519197	4.00351e-38	7.65719e-37
C9orf116	0.519111	4.13695e-38	7.90491e-37
HK3	0.519054	4.22748e-38	8.0626e-37
LYPLA2	0.518548	5.12057e-38	9.73827e-37
MPST	0.518529	5.1568e-38	9.78834e-37
RNASE2	0.518527	5.16147e-38	9.78834e-37
MIF	0.518508	5.19825e-38	9.84882e-37
ITGAX	0.518419	5.37686e-38	1.01777e-36
IL21R	0.518168	5.91173e-38	1.11796e-36
PLTP	0.518127	6.00526e-38	1.13458e-36
THAP8	0.518091	6.08596e-38	1.14875e-36
FLOT1	0.517912	6.51363e-38	1.22718e-36
LOC80054	0.517619	7.27414e-38	1.3679e-36
PEX16	0.51761	7.29926e-38	1.37135e-36
POLD1	0.51756	7.4372e-38	1.39596e-36
TMED9	0.517484	7.65384e-38	1.43396e-36
C1orf127	0.517413	7.86288e-38	1.47165e-36
COPE	0.517406	7.88139e-38	1.47248e-36
BCL2A1	0.517367	7.99954e-38	1.49317e-36
SLC38A10	0.517327	8.12015e-38	1.51288e-36
PSMG3	0.517309	8.17701e-38	1.52207e-36
RANGAP1	0.516945	9.37877e-38	1.74416e-36
FADD	0.51673	1.01679e-37	1.88743e-36
C6orf125	0.516676	1.03766e-37	1.9244e-36
SLC25A28	0.516441	1.13341e-37	2.09827e-36
CTXN1	0.516149	1.26494e-37	2.33302e-36
FAM132A	0.516144	1.26737e-37	2.33536e-36
GPS1	0.515957	1.35952e-37	2.50059e-36
RPLP2	0.515883	1.39795e-37	2.56895e-36
ARFRP1	0.515842	1.41971e-37	2.60419e-36
GRB2	0.515825	1.42887e-37	2.6186e-36
DPM3	0.515548	1.58508e-37	2.89697e-36
CTBP1	0.515152	1.8381e-37	3.35333e-36
TBC1D7	0.514796	2.10053e-37	3.82516e-36
ARHGAP15	0.514601	2.25876e-37	4.1096e-36
TPD52L2	0.514352	2.47921e-37	4.49447e-36
AIM2	0.514327	2.50209e-37	4.53186e-36
LY9	0.514216	2.60802e-37	4.71949e-36
ZNF428	0.514069	2.75528e-37	4.9815e-36
TMEM54	0.513471	3.44222e-37	6.21789e-36
FAM50A	0.513241	3.75073e-37	6.76912e-36
PLK1	0.513069	3.99758e-37	7.20816e-36
BMP1	0.512965	4.15566e-37	7.4865e-36
KEAP1	0.512542	4.8626e-37	8.72887e-36
CAPG	0.512245	5.42878e-37	9.71925e-36
TMEM134	0.511797	6.40822e-37	1.14524e-35
TAP1	0.511705	6.63113e-37	1.18298e-35
C1orf122	0.511582	6.93921e-37	1.23685e-35
LSM4	0.511456	7.2711e-37	1.29486e-35
CD96	0.511424	7.35747e-37	1.30908e-35
SERPINF1	0.510965	8.71559e-37	1.54256e-35
C16orf74	0.510902	8.91961e-37	1.57728e-35
EDF1	0.510875	9.01153e-37	1.59214e-35
HOMER3	0.510727	9.5153e-37	1.67968e-35
F8A1	0.510515	1.02913e-36	1.80873e-35
PQLC2	0.510375	1.08348e-36	1.90094e-35
SDF4	0.510251	1.1342e-36	1.98821e-35
EPN1	0.510179	1.16447e-36	2.03949e-35
SLC24A6	0.51012	1.19028e-36	2.08289e-35
MOV10	0.510025	1.23263e-36	2.15513e-35
GNG5	0.509755	1.3612e-36	2.3758e-35
CHMP4B	0.509625	1.42765e-36	2.48963e-35
PIM2	0.509504	1.49293e-36	2.60121e-35
CXCL16	0.509362	1.57283e-36	2.73805e-35
IFITM3	0.50933	1.59134e-36	2.76788e-35
VOPP1	0.509221	1.65632e-36	2.87595e-35
B4GALT2	0.508853	1.8951e-36	3.27644e-35
KIAA1324	0.50883	1.91131e-36	3.2989e-35
ARPC4	0.508797	1.93487e-36	3.33662e-35
IFT20	0.508669	2.02779e-36	3.48791e-35
PYCR2	0.508625	2.06064e-36	3.54138e-35
MVP	0.508605	2.07566e-36	3.56416e-35
VKORC1	0.50829	2.32939e-36	3.98965e-35
RAVER1	0.508259	2.35582e-36	4.03149e-35
APBA3	0.508237	2.3748e-36	4.06053e-35
TNFSF14	0.508067	2.52722e-36	4.31748e-35
CAPNS1	0.50784	2.74623e-36	4.6837e-35
ATP5G2	0.50768	2.91153e-36	4.96142e-35
SNRPC	0.50761	2.98697e-36	5.08567e-35
ARPC2	0.507553	3.04933e-36	5.18746e-35
RNASEH2A	0.507518	3.08884e-36	5.25024e-35
C17orf59	0.507418	3.20328e-36	5.44019e-35
CLPP	0.507318	3.32238e-36	5.63295e-35
ARFGAP1	0.507083	3.61933e-36	6.13127e-35
PMM2	0.506969	3.7731e-36	6.38639e-35
MRPL38	0.506702	4.15813e-36	7.03219e-35
TBXAS1	0.506539	4.4121e-36	7.44298e-35
KDELR3	0.506461	4.53955e-36	7.64518e-35
HLA-F	0.506374	4.68437e-36	7.88249e-35
NUBP2	0.506344	4.73615e-36	7.96298e-35
WRAP53	0.506311	4.79354e-36	8.05274e-35
CSTB	0.506244	4.91268e-36	8.23916e-35
RELT	0.506111	5.15514e-36	8.63144e-35
HPS1	0.505977	5.41204e-36	9.03905e-35
RNASET2	0.505973	5.41952e-36	9.04404e-35
LILRB2	0.505952	5.46119e-36	9.10604e-35
RPP21	0.505923	5.51831e-36	9.19334e-35
CD33	0.505921	5.52266e-36	9.19334e-35
PNPLA6	0.505882	5.6022e-36	9.31805e-35
PFDN6	0.505783	5.8078e-36	9.65205e-35
CCDC42	0.505537	6.34811e-36	1.0524e-34
APEX2	0.505495	6.44712e-36	1.06793e-34
TIAF1	0.505391	6.69418e-36	1.10795e-34
OASL	0.505214	7.13718e-36	1.1803e-34
LRRC46	0.505201	7.16965e-36	1.1847e-34
HSPBP1	0.505055	7.55989e-36	1.24816e-34
POLR2L	0.505051	7.57171e-36	1.24908e-34
RAB24	0.50501	7.68306e-36	1.26642e-34
TELO2	0.504998	7.718e-36	1.27114e-34
RUFY4	0.504897	8.00525e-36	1.31737e-34
POMC	0.504835	8.18663e-36	1.34612e-34
RPL19	0.504788	8.32623e-36	1.36796e-34
AGAP2	0.504607	8.88872e-36	1.45918e-34
PSMC3	0.504597	8.92334e-36	1.46367e-34
NTHL1	0.504266	1.0054e-35	1.64645e-34
LOC100188949	0.504264	1.00624e-35	1.64649e-34
TMEM150B	0.504238	1.01565e-35	1.66054e-34
PLIN3	0.504234	1.01722e-35	1.66177e-34
ITFG3	0.504102	1.06695e-35	1.74148e-34
LOC100286793	0.5041	1.06774e-35	1.74148e-34
DGKQ	0.503902	1.1465e-35	1.8669e-34
JSRP1	0.5039	1.14754e-35	1.86709e-34
NR2C2AP	0.503803	1.18837e-35	1.9304e-34
CHI3L2	0.503742	1.21493e-35	1.97196e-34
C1orf123	0.503738	1.2166e-35	1.97308e-34
PLB1	0.503682	1.2415e-35	2.01186e-34
LPAR5	0.503673	1.24539e-35	2.01654e-34
C16orf48	0.503493	1.32868e-35	2.14967e-34
PLOD3	0.503329	1.40972e-35	2.27713e-34
ETV7	0.503305	1.4217e-35	2.29463e-34
TMEM79	0.502894	1.64835e-35	2.65408e-34
CHCHD5	0.502859	1.66926e-35	2.6856e-34
KLRK1	0.502747	1.7376e-35	2.78888e-34
ARPC5	0.502652	1.79789e-35	2.87877e-34
ZNF444	0.502399	1.96875e-35	3.14735e-34
CD4	0.502253	2.07449e-35	3.31375e-34
THAP7	0.50216	2.14504e-35	3.42374e-34
PLD3	0.502156	2.14834e-35	3.4263e-34
NENF	0.502149	2.15333e-35	3.43154e-34
GPR172B	0.502093	2.19726e-35	3.49878e-34
CHPF2	0.501965	2.30074e-35	3.65777e-34
NTNG2	0.501759	2.47655e-35	3.9249e-34
C17orf37	0.501733	2.49967e-35	3.95843e-34
SCAMP3	0.501696	2.53324e-35	4.00845e-34
SPIB	0.501632	2.59155e-35	4.09428e-34
ARID5A	0.501501	2.71633e-35	4.2847e-34
DUSP2	0.501382	2.83465e-35	4.46784e-34
FASLG	0.501333	2.8842e-35	4.54238e-34
ZNF446	0.501249	2.97176e-35	4.67299e-34
ALDH3B1	0.501168	3.05983e-35	4.7965e-34
CD300LF	0.501012	3.23534e-35	5.06377e-34
COMMD4	0.500937	3.32312e-35	5.19711e-34
ZNF213	0.500873	3.39972e-35	5.31279e-34
LEPRE1	0.500654	3.67567e-35	5.72627e-34
TTC15	0.500391	4.03728e-35	6.27991e-34
RPS2	0.50033	4.12542e-35	6.41205e-34
SLAMF1	0.500191	4.33581e-35	6.72868e-34
HRAS	0.500144	4.40907e-35	6.83711e-34
TBC1D10B	0.500114	4.45647e-35	6.89999e-34
C1RL	0.49991	4.79174e-35	7.4134e-34
MMP23B	0.499876	4.85028e-35	7.49822e-34
STXBP2	0.499665	5.22705e-35	8.04982e-34
LOC388955	0.499528	5.4891e-35	8.44692e-34
RFNG	0.499345	5.85753e-35	9.00015e-34
C11orf10	0.499268	6.01942e-35	9.24185e-34
TRMT2A	0.499126	6.33169e-35	9.71389e-34
CD68	0.499118	6.35043e-35	9.73524e-34
RTN4R	0.499096	6.39862e-35	9.79421e-34
DGKG	0.498858	6.96356e-35	1.06509e-33
RBX1	0.498816	7.06783e-35	1.08022e-33
BCAP31	0.498654	7.48386e-35	1.14207e-33
NOSIP	0.498567	7.71827e-35	1.17606e-33
GABARAP	0.498534	7.81049e-35	1.18921e-33
CCDC124	0.498489	7.93553e-35	1.20734e-33
GAPDH	0.498451	8.0446e-35	1.22301e-33
RPL13	0.498344	8.35278e-35	1.26795e-33
FCHSD1	0.498283	8.53541e-35	1.29372e-33
H1FX	0.498166	8.89815e-35	1.34668e-33
C12orf10	0.498049	9.27363e-35	1.40245e-33
CARS2	0.497626	1.0767e-34	1.62343e-33
DRG2	0.497455	1.1439e-34	1.72345e-33
IL27	0.497407	1.1632e-34	1.74861e-33
RAG1AP1	0.497278	1.21744e-34	1.82879e-33
TSEN54	0.497249	1.22991e-34	1.84615e-33
CNIH2	0.497037	1.32541e-34	1.98654e-33
UBE2F	0.496859	1.41126e-34	2.11207e-33
ZBTB8OS	0.496658	1.51472e-34	2.26522e-33
PARK7	0.496156	1.80757e-34	2.69518e-33
SEMA7A	0.49602	1.89567e-34	2.82237e-33
SRA1	0.495962	1.93512e-34	2.87898e-33
PAFAH1B3	0.495936	1.9525e-34	2.89904e-33
BCL3	0.495657	2.15398e-34	3.1928e-33
IGFBP6	0.495651	2.15843e-34	3.19705e-33
TLR9	0.495646	2.16171e-34	3.19955e-33
TSSC1	0.495639	2.16765e-34	3.20599e-33
CHFR	0.495351	2.39786e-34	3.54388e-33
RHEBL1	0.495194	2.53332e-34	3.73859e-33
PARP12	0.495167	2.55752e-34	3.77155e-33
TRAFD1	0.495137	2.584e-34	3.80782e-33
RABEP2	0.495053	2.66165e-34	3.91937e-33
XYLT2	0.494858	2.8492e-34	4.19249e-33
ARHGEF1	0.494688	3.02397e-34	4.43993e-33
XKR8	0.494602	3.11626e-34	4.5711e-33
UBA52	0.494601	3.11784e-34	4.5711e-33
RNPEP	0.494397	3.34772e-34	4.90456e-33
TTC39C	0.494327	3.4314e-34	5.0235e-33
SPSB2	0.494317	3.4433e-34	5.03726e-33
MYEOV2	0.494266	3.50481e-34	5.12353e-33
TNFSF9	0.494001	3.84432e-34	5.61577e-33
TREX1	0.493911	3.96683e-34	5.79054e-33
OAZ3	0.493686	4.29159e-34	6.25554e-33
ARRDC1	0.493639	4.36187e-34	6.35339e-33
ADAT3	0.493535	4.52337e-34	6.57912e-33
DYNLRB1	0.49315	5.17239e-34	7.51226e-33
SIGLEC9	0.49305	5.35541e-34	7.76689e-33
MED15	0.492988	5.47239e-34	7.93084e-33
2021-03-02	0.492972	5.50227e-34	7.96494e-33
RAD23A	0.492969	5.50894e-34	7.96662e-33
PRPF31	0.492512	6.4562e-34	9.30311e-33
GLI4	0.492283	6.99103e-34	1.00522e-32
NCLN	0.492236	7.10514e-34	1.0209e-32
NHP2	0.492224	7.13553e-34	1.02454e-32
APOL1	0.492195	7.20638e-34	1.03397e-32
PHF19	0.492152	7.31478e-34	1.04878e-32
C1orf159	0.492104	7.43727e-34	1.06559e-32
MRPS12	0.491955	7.83371e-34	1.12159e-32
FKBPL	0.491841	8.14873e-34	1.16421e-32
CCDC92	0.491471	9.26111e-34	1.32033e-32
GEMIN6	0.491446	9.34358e-34	1.32927e-32
PLXNA1	0.491429	9.39917e-34	1.33529e-32
LY96	0.491212	1.01304e-33	1.43412e-32
S100B	0.491107	1.05042e-33	1.48599e-32
RPS20	0.490877	1.13744e-33	1.60797e-32
TCOF1	0.490593	1.25458e-33	1.76985e-32
CD53	0.490481	1.30394e-33	1.8369e-32
CHST11	0.490433	1.32581e-33	1.86641e-32
C21orf70	0.490338	1.36989e-33	1.92712e-32
ARRDC5	0.490153	1.46024e-33	2.05136e-32
C7orf59	0.490126	1.47389e-33	2.06909e-32
LZTS2	0.490076	1.49953e-33	2.10362e-32
ARMC7	0.490017	1.53002e-33	2.14491e-32
RPL27A	0.489923	1.58063e-33	2.21123e-32
HSD17B10	0.489844	1.62437e-33	2.27085e-32
RHBDD3	0.489375	1.90852e-33	2.66439e-32
PQBP1	0.489224	2.01006e-33	2.80421e-32
CCR5	0.489215	2.01639e-33	2.8111e-32
WDR18	0.488868	2.27144e-33	3.16229e-32
IRF1	0.488855	2.28123e-33	3.17373e-32
HEXIM2	0.488829	2.30159e-33	3.19985e-32
IL2RB	0.488816	2.31263e-33	3.21298e-32
LILRB4	0.488535	2.54645e-33	3.53296e-32
TIMM16	0.488468	2.60486e-33	3.61152e-32
SLC11A1	0.488362	2.70175e-33	3.74327e-32
S100A13	0.488293	2.76657e-33	3.82781e-32
NUDT18	0.488289	2.7697e-33	3.82952e-32
GYPC	0.488057	2.99907e-33	4.13815e-32
INPP5D	0.488019	3.0378e-33	4.18585e-32
POP5	0.487898	3.16625e-33	4.35986e-32
MAP6D1	0.487844	3.22563e-33	4.4386e-32
AIM1L	0.487802	3.27262e-33	4.50019e-32
TNFRSF1A	0.487721	3.36376e-33	4.62236e-32
CLECL1	0.487716	3.37011e-33	4.62793e-32
PI3	0.487576	3.53523e-33	4.84478e-32
AMPD2	0.487303	3.88009e-33	5.30297e-32
KIAA2013	0.487079	4.18958e-33	5.71047e-32
SDC3	0.486884	4.47638e-33	6.09726e-32
NRSN2	0.486826	4.5665e-33	6.20743e-32
JMJD8	0.486677	4.80433e-33	6.51753e-32
WDR13	0.486579	4.96692e-33	6.73356e-32
CECR6	0.486529	5.0521e-33	6.84445e-32
HJURP	0.486443	5.20264e-33	7.04365e-32
CENPM	0.486432	5.22163e-33	7.06095e-32
PTPN18	0.486145	5.75709e-33	7.77341e-32
TMED3	0.486041	5.96422e-33	8.0477e-32
PRCC	0.486036	5.97583e-33	8.05797e-32
GFI1	0.485891	6.27711e-33	8.45858e-32
IFI27	0.485746	6.59292e-33	8.8782e-32
FAM96B	0.485737	6.61489e-33	8.90183e-32
CEACAM4	0.4856	6.92843e-33	9.31135e-32
ACHE	0.485381	7.46327e-33	1.00101e-31
CCL4	0.485332	7.58793e-33	1.01638e-31
ADAP2	0.485267	7.75884e-33	1.03858e-31
GRAMD1A	0.48512	8.15512e-33	1.08968e-31
DYNLL1	0.485119	8.15678e-33	1.08968e-31
DCAF15	0.484929	8.69817e-33	1.16047e-31
KLRB1	0.484765	9.19565e-33	1.22603e-31
PYCRL	0.484738	9.27933e-33	1.23636e-31
LSM2	0.484674	9.48244e-33	1.26259e-31
PPP1R7	0.484513	1.00135e-32	1.33242e-31
FBXL15	0.484492	1.00874e-32	1.34138e-31
OGFOD2	0.484184	1.11917e-32	1.48626e-31
C5orf20	0.484047	1.17218e-32	1.5546e-31
SGSH	0.484036	1.17676e-32	1.55965e-31
SERPING1	0.483764	1.28957e-32	1.70692e-31
FABP6	0.483659	1.33637e-32	1.76655e-31
ST8SIA1	0.483553	1.38483e-32	1.82821e-31
B3GALT6	0.483446	1.43555e-32	1.89269e-31
MFNG	0.483427	1.4449e-32	1.90378e-31
TMEM150A	0.483412	1.45254e-32	1.91134e-31
HHLA3	0.483365	1.47569e-32	1.94054e-31
HIST2H2AA3	0.483138	1.59255e-32	2.09148e-31
MFSD2A	0.483088	1.61992e-32	2.12605e-31
MOGS	0.483007	1.6646e-32	2.18184e-31
GBP2	0.482838	1.7621e-32	2.30664e-31
STRA13	0.48274	1.82123e-32	2.38095e-31
HAUS8	0.482454	2.00442e-32	2.61705e-31
C1orf85	0.482374	2.05923e-32	2.68687e-31
GRINA	0.482232	2.15976e-32	2.81438e-31
NME1-NME2	0.482129	2.2355e-32	2.91121e-31
IRF4	0.482083	2.27081e-32	2.95337e-31
RPL37	0.482042	2.30223e-32	2.99038e-31
PTCRA	0.481894	2.41888e-32	3.13785e-31
CCDC24	0.48167	2.60813e-32	3.37467e-31
ZMAT5	0.481457	2.8011e-32	3.61507e-31
PARP10	0.481342	2.91059e-32	3.75157e-31
TRIP6	0.481244	3.00791e-32	3.87453e-31
TUBG1	0.481191	3.06167e-32	3.94127e-31
AKR1A1	0.48112	3.13502e-32	4.03311e-31
FAM104A	0.480927	3.3439e-32	4.29361e-31
RNF7	0.480806	3.48229e-32	4.46561e-31
NDUFS6	0.480607	3.72155e-32	4.76941e-31
CD300A	0.480549	3.7937e-32	4.85877e-31
LRRC61	0.480385	4.0076e-32	5.12297e-31
PPP2R3B	0.480012	4.53864e-32	5.78712e-31
MRC2	0.47999	4.57133e-32	5.82513e-31
GPR114	0.479881	4.74069e-32	6.03331e-31
C1orf54	0.47978	4.90355e-32	6.23663e-31
C6orf81	0.479678	5.07178e-32	6.44653e-31
NARF	0.479528	5.33239e-32	6.76924e-31
DDX56	0.479356	5.6452e-32	7.15734e-31
ATP13A1	0.479309	5.73456e-32	7.26605e-31
BSCL2	0.479291	5.77028e-32	7.30673e-31
IQSEC2	0.479247	5.85516e-32	7.40955e-31
DGCR14	0.479181	5.98488e-32	7.56896e-31
SNX20	0.479154	6.03849e-32	7.63197e-31
BATF3	0.478997	6.36136e-32	8.02998e-31
TNFRSF13B	0.478746	6.91468e-32	8.71752e-31
LILRB1	0.478697	7.02792e-32	8.85473e-31
SELM	0.478648	7.14362e-32	8.98367e-31
IER5L	0.478524	7.44335e-32	9.34894e-31
LMF2	0.478161	8.39342e-32	1.0503e-30
C11orf24	0.478142	8.44775e-32	1.05644e-30
NDUFA2	0.477964	8.95991e-32	1.11772e-30
NANS	0.477827	9.37429e-32	1.16868e-30
TXNDC17	0.477806	9.43963e-32	1.1761e-30
BOLA2	0.477724	9.70039e-32	1.20785e-30
HMOX2	0.477689	9.8141e-32	1.22125e-30
LRWD1	0.477575	1.01909e-31	1.26736e-30
GUCY2D	0.47741	1.07611e-31	1.33661e-30
SIGLEC10	0.477232	1.14126e-31	1.41579e-30
C16orf59	0.477226	1.14361e-31	1.41697e-30
NDUFA3	0.477189	1.15774e-31	1.4336e-30
ITGAM	0.477151	1.17222e-31	1.45063e-30
FKBP2	0.477047	1.21326e-31	1.49958e-30
IL27RA	0.476982	1.23963e-31	1.53123e-30
IFNG	0.476917	1.26655e-31	1.56353e-30
TNFSF13B	0.476903	1.27208e-31	1.56939e-30
IL16	0.476748	1.3391e-31	1.65106e-30
MRPS15	0.476723	1.34987e-31	1.66333e-30
ASGR2	0.476695	1.36245e-31	1.67678e-30
ASIP	0.476675	1.37171e-31	1.68715e-30
UBXN1	0.476502	1.45193e-31	1.78363e-30
ELOVL1	0.476333	1.5351e-31	1.88236e-30
NPB	0.476319	1.54201e-31	1.88968e-30
COL8A2	0.476298	1.55299e-31	1.90084e-30
HIST2H2AC	0.475935	1.74972e-31	2.13773e-30
GFPT2	0.475787	1.83738e-31	2.2394e-30
SH2D1A	0.475645	1.92462e-31	2.34149e-30
RANBP3	0.475565	1.97634e-31	2.40296e-30
MRPL9	0.475506	2.01466e-31	2.44807e-30
C6orf226	0.475432	2.06401e-31	2.50653e-30
NSMCE1	0.47509	2.30961e-31	2.79804e-30
GAL3ST4	0.475084	2.31405e-31	2.80174e-30
CCL17	0.475	2.37839e-31	2.87664e-30
MFI2	0.474978	2.39567e-31	2.89535e-30
DGKA	0.474951	2.41706e-31	2.91944e-30
RARRES2	0.474922	2.44041e-31	2.94588e-30
CERCAM	0.474852	2.49691e-31	3.01228e-30
KLHDC7B	0.474833	2.51208e-31	3.02877e-30
ASCC2	0.474723	2.60437e-31	3.13816e-30
KIF22	0.474509	2.79361e-31	3.36217e-30
TMEM86B	0.474449	2.84869e-31	3.42641e-30
RDBP	0.47424	3.05024e-31	3.66666e-30
A1BG	0.474177	3.1135e-31	3.74046e-30
PNKP	0.474043	3.25388e-31	3.90446e-30
SARS2	0.47373	3.60404e-31	4.31693e-30
C6orf115	0.47367	3.67475e-31	4.399e-30
DAPK3	0.473496	3.88991e-31	4.65105e-30
COL6A2	0.473343	4.08801e-31	4.88501e-30
CXCL13	0.472911	4.70589e-31	5.61338e-30
FBRS	0.472904	4.71711e-31	5.62343e-30
CD70	0.472869	4.77171e-31	5.68516e-30
MRPL12	0.472854	4.79488e-31	5.70602e-30
CYBASC3	0.472811	4.86269e-31	5.77989e-30
CHMP6	0.472782	4.90803e-31	5.83034e-30
HDAC10	0.472774	4.92044e-31	5.84164e-30
C2	0.472642	5.13618e-31	6.09418e-30
C12orf45	0.472611	5.1889e-31	6.15312e-30
LOC96610	0.472595	5.21571e-31	6.17401e-30
CEBPB	0.472469	5.43422e-31	6.42513e-30
PDAP1	0.472421	5.5199e-31	6.51878e-30
C11orf75	0.472395	5.56579e-31	6.56913e-30
C19orf39	0.472355	5.63843e-31	6.64708e-30
FAM179A	0.47222	5.89222e-31	6.93411e-30
FPGS	0.472212	5.9082e-31	6.94886e-30
SLAMF6	0.472108	6.11098e-31	7.18316e-30
PLAUR	0.472096	6.13493e-31	7.20711e-30
MGMT	0.472072	6.18111e-31	7.24869e-30
ANKRD54	0.472054	6.2186e-31	7.28842e-30
PRR14	0.471878	6.58302e-31	7.70657e-30
EFNA4	0.47184	6.66564e-31	7.79876e-30
IFFO1	0.471717	6.93623e-31	8.11064e-30
SF4	0.471584	7.24166e-31	8.46288e-30
MPV17	0.471406	7.6714e-31	8.94854e-30
RNF25	0.471405	7.675e-31	8.94854e-30
TESK1	0.471349	7.81592e-31	9.10758e-30
GPX4	0.471255	8.05665e-31	9.37725e-30
RGS20	0.47124	8.09488e-31	9.41632e-30
SMUG1	0.471158	8.31448e-31	9.66618e-30
FGR	0.471094	8.48651e-31	9.85481e-30
ZNF205	0.471031	8.66344e-31	1.00545e-29
LOC645166	0.470977	8.8142e-31	1.02236e-29
COPS7B	0.470804	9.32173e-31	1.07998e-29
B9D2	0.470802	9.32826e-31	1.08012e-29
POLR2I	0.470615	9.90796e-31	1.14461e-29
PLEC	0.470588	9.99682e-31	1.15421e-29
KCTD13	0.470551	1.01179e-30	1.16753e-29
AP4M1	0.470351	1.0792e-30	1.24389e-29
NFKBIL2	0.470331	1.08605e-30	1.25107e-29
DNASE2	0.470326	1.0879e-30	1.25249e-29
C14orf80	0.470186	1.13814e-30	1.30882e-29
ANXA8	0.470098	1.17092e-30	1.34576e-29
RPS19BP1	0.469915	1.24212e-30	1.42677e-29
ZDHHC8	0.469836	1.27434e-30	1.46295e-29
MICB	0.469703	1.32996e-30	1.52506e-29
SNRPF	0.469546	1.39906e-30	1.60248e-29
PIH1D1	0.469519	1.41095e-30	1.61518e-29
DAZAP1	0.469407	1.46304e-30	1.67291e-29
CD19	0.469231	1.54825e-30	1.76834e-29
SART1	0.469157	1.58558e-30	1.8079e-29
CSF2RA	0.469097	1.61603e-30	1.84158e-29
IL10RB	0.468991	1.6724e-30	1.90366e-29
PREB	0.468953	1.69278e-30	1.92577e-29
KCNMB1	0.468818	1.7681e-30	2.00806e-29
MRPL24	0.468812	1.77134e-30	2.01061e-29
ZFPL1	0.468797	1.77972e-30	2.01898e-29
ECM1	0.468764	1.79861e-30	2.03927e-29
TAZ	0.468706	1.83232e-30	2.07632e-29
MRPS26	0.468703	1.8345e-30	2.07695e-29
CBX4	0.468702	1.83493e-30	2.07695e-29
C20orf118	0.468632	1.87661e-30	2.12173e-29
NUDT5	0.468407	2.01729e-30	2.27823e-29
TEAD4	0.468388	2.02935e-30	2.29058e-29
NFKBIB	0.468361	2.04695e-30	2.30915e-29
PRR13	0.468299	2.08813e-30	2.35428e-29
TMEM39B	0.468296	2.09024e-30	2.35535e-29
CTNNBL1	0.468277	2.10291e-30	2.3683e-29
LOC148413	0.468247	2.1236e-30	2.39027e-29
OCEL1	0.4682	2.15557e-30	2.42355e-29
GPR65	0.468141	2.19653e-30	2.46822e-29
FAM189B	0.46793	2.35061e-30	2.63988e-29
FAM134C	0.46782	2.4344e-30	2.72943e-29
TIMM17B	0.467751	2.48911e-30	2.78921e-29
RPL22L1	0.467413	2.77282e-30	3.10541e-29
ASF1B	0.467382	2.80087e-30	3.13507e-29
NECAP2	0.467373	2.80893e-30	3.14236e-29
TYSND1	0.467296	2.87898e-30	3.21893e-29
MRPS11	0.467275	2.89819e-30	3.23861e-29
CHCHD1	0.467272	2.90047e-30	3.23937e-29
BLK	0.46722	2.94983e-30	3.29085e-29
OVCA2	0.467194	2.9746e-30	3.31664e-29
LBX2	0.466978	3.18635e-30	3.54686e-29
GIPC1	0.466789	3.38417e-30	3.7629e-29
NOP2	0.466784	3.39057e-30	3.76794e-29
TRPV2	0.466645	3.5432e-30	3.93323e-29
STAT4	0.466608	3.58602e-30	3.97638e-29
C19orf62	0.466556	3.64561e-30	4.04023e-29
S100A6	0.466334	3.91275e-30	4.32915e-29
WDR83	0.466328	3.92068e-30	4.33555e-29
RPL35	0.466284	3.97585e-30	4.39414e-29
MYO1A	0.466265	3.99973e-30	4.41812e-29
GPR35	0.466195	4.09009e-30	4.51545e-29
CCDC85B	0.466173	4.11871e-30	4.54456e-29
EVI2A	0.466161	4.13488e-30	4.55991e-29
C20orf24	0.466087	4.2334e-30	4.666e-29
CFB	0.46605	4.28283e-30	4.7179e-29
EGLN2	0.465783	4.66363e-30	5.12898e-29
CSNK1G2	0.465662	4.84562e-30	5.32332e-29
TPRA1	0.465657	4.85297e-30	5.32849e-29
PPPDE2	0.465654	4.85762e-30	5.33069e-29
TROAP	0.46536	5.33334e-30	5.84003e-29
ABHD14A	0.465342	5.36466e-30	5.86795e-29
RABAC1	0.46504	5.90398e-30	6.44388e-29
PIK3R6	0.464925	6.12343e-30	6.67978e-29
ERP29	0.464864	6.24244e-30	6.80224e-29
RPL38	0.464733	6.50647e-30	7.08611e-29
ANKRD19	0.464711	6.55371e-30	7.1337e-29
LOC654342	0.464648	6.6848e-30	7.27247e-29
NR1H2	0.464514	6.97462e-30	7.58368e-29
ACTR1A	0.464319	7.41879e-30	8.04494e-29
C17orf61	0.464274	7.52452e-30	8.1552e-29
SLCO5A1	0.464191	7.7247e-30	8.36766e-29
RARRES3	0.464186	7.7382e-30	8.37779e-29
DEDD2	0.46415	7.82544e-30	8.46769e-29
EME1	0.46411	7.9261e-30	8.57201e-29
PPIE	0.464062	8.04824e-30	8.69477e-29
TADA3	0.464035	8.1164e-30	8.76371e-29
TIFAB	0.464011	8.17834e-30	8.82587e-29
UROD	0.464008	8.18644e-30	8.82987e-29
UBE2L3	0.463932	8.38512e-30	9.02968e-29
GNPTG	0.463876	8.53328e-30	9.17943e-29
CRTAM	0.46373	8.9376e-30	9.60923e-29
GPS2	0.463563	9.42226e-30	1.01087e-28
RCC1	0.463552	9.45513e-30	1.01386e-28
WDR46	0.463182	1.06231e-29	1.13547e-28
ADAM15	0.463049	1.10792e-29	1.18361e-28
CALR	0.463042	1.11038e-29	1.1856e-28
RRAD	0.462979	1.13249e-29	1.20792e-28
IFI27L2	0.462935	1.14842e-29	1.22427e-28
ZNF511	0.462919	1.15411e-29	1.22969e-28
WISP2	0.462857	1.17716e-29	1.25358e-28
MUTYH	0.462755	1.2153e-29	1.29284e-28
CCL19	0.462729	1.22524e-29	1.30272e-28
SUV39H1	0.462601	1.27575e-29	1.35499e-28
PPAN	0.462034	1.52484e-29	1.61191e-28
UBL7	0.46201	1.53615e-29	1.62302e-28
C10orf54	0.461814	1.63359e-29	1.72326e-28
GRN	0.461584	1.75597e-29	1.85042e-28
GALE	0.461512	1.79589e-29	1.89051e-28
ANGPTL6	0.461439	1.83781e-29	1.93363e-28
RGS14	0.461306	1.91582e-29	2.01361e-28
ATP5E	0.461265	1.94081e-29	2.03863e-28
CLCN7	0.461189	1.98733e-29	2.08551e-28
GZMB	0.461162	2.00397e-29	2.10187e-28
C7orf61	0.461051	2.07522e-29	2.17547e-28
KIAA0415	0.461036	2.08506e-29	2.18465e-28
MIF4GD	0.460987	2.11679e-29	2.21675e-28
MSRB2	0.460886	2.18509e-29	2.2859e-28
NDUFS8	0.460876	2.19159e-29	2.29151e-28
SEMA4A	0.460623	2.37254e-29	2.47557e-28
RFC2	0.460553	2.42482e-29	2.52881e-28
CYB561D2	0.46042	2.52782e-29	2.63351e-28
CYB561	0.460308	2.61743e-29	2.72545e-28
UNC119	0.460178	2.72648e-29	2.83607e-28
RHOF	0.460042	2.84393e-29	2.95367e-28
GTSF1L	0.459909	2.96468e-29	3.0775e-28
KIF18B	0.459874	2.99724e-29	3.10969e-28
NDUFAF3	0.459842	3.02775e-29	3.13973e-28
NDUFA11	0.459799	3.06782e-29	3.17965e-28
POU2AF1	0.459485	3.38368e-29	3.49982e-28
PSMA4	0.459445	3.42567e-29	3.54145e-28
LIME1	0.459376	3.49992e-29	3.61635e-28
BLVRB	0.459285	3.60099e-29	3.71887e-28
MLST8	0.459257	3.63206e-29	3.74712e-28
C19orf54	0.45908	3.83874e-29	3.9563e-28
WDR45	0.459051	3.87304e-29	3.98961e-28
CD300LB	0.458789	4.20219e-29	4.32425e-28
ADAMTS14	0.45836	4.80007e-29	4.92942e-28
SIX5	0.458273	4.9312e-29	5.06151e-28
B3GALT4	0.458202	5.04162e-29	5.16958e-28
ARHGAP30	0.458148	5.12717e-29	5.25463e-28
NRM	0.458112	5.1841e-29	5.31028e-28
CCR7	0.45802	5.33444e-29	5.45873e-28
OLFML3	0.457957	5.43828e-29	5.56217e-28
DLX4	0.457707	5.87649e-29	6.00427e-28
EIF3G	0.457429	6.40418e-29	6.53681e-28
FCGR2B	0.457417	6.42887e-29	6.55868e-28
UBXN11	0.457309	6.64734e-29	6.77471e-28
TMEM214	0.457276	6.71478e-29	6.83998e-28
NCKAP1L	0.457222	6.8277e-29	6.94799e-28
PLSCR3	0.457196	6.88349e-29	7.00122e-28
SLC25A1	0.457177	6.92457e-29	7.03946e-28
NCS1	0.45713	7.025e-29	7.13435e-28
PA2G4	0.457109	7.06994e-29	7.17638e-28
ATP5I	0.456962	7.39891e-29	7.4952e-28
RPS9	0.456677	8.07968e-29	8.16841e-28
ZP3	0.456619	8.22652e-29	8.3127e-28
FAM86A	0.456518	8.48703e-29	8.57164e-28
GSS	0.456352	8.9311e-29	9.00211e-28
C9orf69	0.456346	8.94929e-29	9.0157e-28
CDT1	0.456333	8.98421e-29	9.04207e-28
ABI3	0.45632	9.02046e-29	9.07403e-28
CUEDC2	0.456293	9.09513e-29	9.14457e-28
RPS6KB2	0.456133	9.55512e-29	9.59272e-28
ADORA3	0.456124	9.58257e-29	9.61548e-28
TSPAN17	0.456079	9.71672e-29	9.74524e-28
ST6GALNAC4	0.455854	1.04124e-28	1.04326e-27
CD86	0.455621	1.11866e-28	1.12027e-27
NCRNA00158	0.455531	1.14998e-28	1.15107e-27
RASSF7	0.455223	1.26402e-28	1.26146e-27
RPL13A	0.455188	1.27763e-28	1.2744e-27
ABTB1	0.4551	1.3127e-28	1.30745e-27
HNRNPAB	0.454934	1.38147e-28	1.37526e-27
FIBP	0.454917	1.38835e-28	1.38143e-27
HIGD2A	0.454814	1.43325e-28	1.4254e-27
ATG7	0.454639	1.51209e-28	1.50233e-27
PPP1R1A	0.454635	1.51396e-28	1.50344e-27
RRP1	0.454336	1.65914e-28	1.64518e-27
OTUB1	0.454267	1.69438e-28	1.67931e-27
CLSTN3	0.454197	1.73122e-28	1.71413e-27
IFNGR2	0.454155	1.75373e-28	1.73557e-27
GEMIN7	0.454047	1.81286e-28	1.79144e-27
SIGLEC7	0.453998	1.84004e-28	1.81741e-27
COMMD7	0.453886	1.90409e-28	1.87954e-27
LCP1	0.453885	1.90481e-28	1.87954e-27
E4F1	0.453865	1.91628e-28	1.88994e-27
ARF1	0.453546	2.11279e-28	2.07866e-27
PUF60	0.453477	2.15737e-28	2.12148e-27
EVL	0.453376	2.22488e-28	2.1868e-27
SLC17A9	0.45337	2.22907e-28	2.18985e-27
MRPS21	0.453335	2.25292e-28	2.21221e-27
C11orf73	0.453308	2.27163e-28	2.22949e-27
NOL12	0.453282	2.28997e-28	2.2464e-27
MMP19	0.452992	2.50173e-28	2.45055e-27
CSF1R	0.452972	2.51705e-28	2.46436e-27
TKT	0.452745	2.69667e-28	2.63638e-27
TMEM102	0.452676	2.75429e-28	2.6914e-27
FBXO22OS	0.452586	2.83095e-28	2.76364e-27
GBP5	0.452379	3.01523e-28	2.93926e-27
CSNK2B	0.452335	3.05523e-28	2.97538e-27
EMG1	0.45225	3.13526e-28	3.0489e-27
MOBKL2A	0.452153	3.22946e-28	3.13899e-27
PPP1R16A	0.452133	3.24928e-28	3.15673e-27
RNASEH2C	0.452085	3.29694e-28	3.20149e-27
ATP5J2	0.452075	3.30674e-28	3.20947e-27
C7orf43	0.452072	3.30958e-28	3.21067e-27
STAT2	0.452049	3.33339e-28	3.23222e-27
CCDC74B	0.45197	3.41414e-28	3.30893e-27
AVEN	0.451839	3.5524e-28	3.43962e-27
SLC1A5	0.451728	3.67439e-28	3.55603e-27
SLC22A18AS	0.451449	3.99864e-28	3.86611e-27
EHD1	0.451184	4.33325e-28	4.18362e-27
DFNA5	0.450673	5.05876e-28	4.87008e-27
BIN2	0.450411	5.47581e-28	5.25652e-27
C7orf50	0.450377	5.53211e-28	5.30551e-27
ICT1	0.450067	6.07486e-28	5.81496e-27
PPP2R4	0.449999	6.20125e-28	5.93031e-27
STOML1	0.449994	6.21012e-28	5.93598e-27
KPTN	0.449881	6.42622e-28	6.13963e-27
POLR2H	0.449839	6.5082e-28	6.21501e-27
SS18L2	0.449832	6.52115e-28	6.22442e-27
DGCR6L	0.449546	7.10877e-28	6.77889e-27
CDHR4	0.449538	7.12666e-28	6.79273e-27
IL9R	0.449488	7.23427e-28	6.89204e-27
ATAD3A	0.449297	7.66184e-28	7.28562e-27
YIPF2	0.449255	7.75928e-28	7.37132e-27
TMPRSS6	0.449131	8.05603e-28	7.64242e-27
CLEC2B	0.449081	8.17733e-28	7.7502e-27
PPOX	0.449035	8.2912e-28	7.85074e-27
TNFRSF17	0.448933	8.54866e-28	8.09072e-27
MYPOP	0.448852	8.75888e-28	8.2819e-27
LOC100130776	0.448773	8.9711e-28	8.4786e-27
PRF1	0.448738	9.06634e-28	8.56459e-27
SARNP	0.448728	9.09267e-28	8.58543e-27
SOCS1	0.448496	9.74865e-28	9.19622e-27
PPYR1	0.448398	1.00395e-27	9.46613e-27
SLC9A9	0.448205	1.06393e-27	1.00223e-26
HIST1H2BH	0.448183	1.07094e-27	1.00836e-26
HLA-DRB1	0.448181	1.07161e-27	1.00853e-26
ANKS3	0.447989	1.13519e-27	1.06687e-26
NOP10	0.447948	1.14906e-27	1.0794e-26
GPR55	0.447833	1.18949e-27	1.11634e-26
HTRA4	0.447625	1.26571e-27	1.18456e-26
PAQR4	0.447582	1.28219e-27	1.19943e-26
SDSL	0.447494	1.31648e-27	1.23036e-26
AZI1	0.447409	1.35053e-27	1.2616e-26
PDLIM2	0.447353	1.37344e-27	1.28241e-26
RAB37	0.447349	1.3751e-27	1.28336e-26
PKN1	0.446995	1.52855e-27	1.4246e-26
PRAME	0.446913	1.56622e-27	1.45903e-26
RPS11	0.446878	1.58275e-27	1.47307e-26
DPCD	0.446569	1.73553e-27	1.61228e-26
TSC22D4	0.446476	1.78472e-27	1.65493e-26
VSIG10L	0.446402	1.82447e-27	1.68946e-26
PIK3R5	0.44636	1.84738e-27	1.70989e-26
ZNF358	0.446344	1.85598e-27	1.71706e-26
RASSF5	0.446214	1.92983e-27	1.78456e-26
CCNF	0.446061	2.01963e-27	1.86504e-26
ATG4B	0.446058	2.0215e-27	1.8659e-26
ARSA	0.446053	2.02428e-27	1.86761e-26
EIF3I	0.445786	2.19196e-27	2.01678e-26
E2F2	0.445694	2.25245e-27	2.07149e-26
BCKDK	0.44559	2.32376e-27	2.1361e-26
BUD31	0.445512	2.37793e-27	2.1839e-26
BTBD11	0.4455	2.38668e-27	2.19094e-26
PIF1	0.445441	2.42893e-27	2.2277e-26
MRPL41	0.445093	2.6931e-27	2.46549e-26
LRP8	0.445027	2.74657e-27	2.51217e-26
PITX1	0.445021	2.75196e-27	2.51595e-26
MLF2	0.444985	2.78137e-27	2.54168e-26
CEMP1	0.444939	2.81936e-27	2.57524e-26
KIF2C	0.444758	2.97527e-27	2.71519e-26
APOBEC3F	0.444715	3.01286e-27	2.74822e-26
LFNG	0.444674	3.04963e-27	2.77927e-26
MS4A6A	0.444649	3.07308e-27	2.79938e-26
SMPD4	0.444632	3.08828e-27	2.81195e-26
C20orf20	0.444583	3.13376e-27	2.85079e-26
SC65	0.444571	3.1447e-27	2.85945e-26
CD300C	0.444326	3.38105e-27	3.06883e-26
MTG1	0.44429	3.41804e-27	3.101e-26
TSGA10IP	0.444226	3.48307e-27	3.15716e-26
RAD54L	0.444185	3.52507e-27	3.19236e-26
C17orf106	0.444053	3.66609e-27	3.31709e-26
EEF1D	0.443609	4.17987e-27	3.77349e-26
CCDC107	0.443602	4.18926e-27	3.78028e-26
VPS16	0.443568	4.23116e-27	3.81638e-26
TSKU	0.443465	4.36228e-27	3.93112e-26
PLEKHA9	0.443449	4.38264e-27	3.9477e-26
SAA2	0.443333	4.53502e-27	4.08314e-26
FAU	0.443325	4.54659e-27	4.09173e-26
NR2F6	0.443219	4.69065e-27	4.21949e-26
COX6B1	0.443214	4.6973e-27	4.22359e-26
TMEM81	0.443192	4.7275e-27	4.24885e-26
CDC25B	0.443156	4.77913e-27	4.29142e-26
RNF215	0.442992	5.01512e-27	4.49932e-26
C12orf57	0.442974	5.04151e-27	4.52099e-26
C19orf20	0.442953	5.07267e-27	4.5469e-26
FAM116B	0.442909	5.13888e-27	4.60391e-26
POLA2	0.442908	5.14083e-27	4.60391e-26
BCL11B	0.442872	5.1966e-27	4.65179e-26
SAP30BP	0.442833	5.25605e-27	4.70292e-26
ADCK5	0.442743	5.39685e-27	4.82676e-26
SBNO2	0.442659	5.53217e-27	4.94397e-26
ARHGDIB	0.442512	5.77718e-27	5.15775e-26
RYR1	0.442455	5.87439e-27	5.24223e-26
PTOV1	0.442276	6.1932e-27	5.52184e-26
PRPF19	0.442221	6.29318e-27	5.6085e-26
CTLA4	0.44203	6.65731e-27	5.91731e-26
XPO6	0.442023	6.67034e-27	5.92628e-26
LOXL1	0.442005	6.70568e-27	5.95506e-26
SNRPB	0.441844	7.03095e-27	6.23567e-26
EPHB2	0.441729	7.27239e-27	6.44414e-26
SCML4	0.44155	7.66629e-27	6.7872e-26
ORAI1	0.441547	7.67172e-27	6.78903e-26
CDC34	0.441444	7.90819e-27	6.99216e-26
PSRC1	0.441384	8.0489e-27	7.11345e-26
EVI2B	0.441363	8.09762e-27	7.15337e-26
DDX54	0.441351	8.1271e-27	7.17627e-26
C10orf11	0.441319	8.20169e-27	7.23896e-26
OTOF	0.441302	8.243e-27	7.27224e-26
PVT1	0.441286	8.28176e-27	7.30324e-26
MRPL52	0.44123	8.4204e-27	7.41901e-26
CEP55	0.441171	8.5657e-27	7.54373e-26
ABCA7	0.441148	8.62509e-27	7.59272e-26
HIST1H4J	0.440904	9.26251e-27	8.13962e-26
COPS6	0.440857	9.39078e-27	8.24515e-26
KCTD5	0.440711	9.80328e-27	8.59984e-26
MVK	0.440558	1.02503e-26	8.98363e-26
TSEN34	0.440557	1.02541e-26	8.98363e-26
DAXX	0.440514	1.03826e-26	9.09223e-26
SNX17	0.440461	1.05463e-26	9.22758e-26
SUV420H2	0.440458	1.05557e-26	9.23178e-26
C11orf83	0.440117	1.16602e-26	1.01845e-25
SP110	0.440097	1.17287e-26	1.02399e-25
RPL12	0.440062	1.18511e-26	1.03423e-25
C17orf53	0.439979	1.21419e-26	1.05915e-25
C10orf125	0.439917	1.23626e-26	1.07746e-25
THOP1	0.439915	1.23706e-26	1.0777e-25
DNAJB12	0.439898	1.24295e-26	1.08236e-25
PPP1R9B	0.439855	1.25867e-26	1.09557e-25
C19orf51	0.439775	1.28841e-26	1.12098e-25
C13orf18	0.439666	1.33016e-26	1.1563e-25
MOSPD3	0.439631	1.34364e-26	1.16752e-25
MYL6	0.439434	1.42311e-26	1.23551e-25
LGR6	0.439416	1.43081e-26	1.24112e-25
C19orf40	0.439389	1.44188e-26	1.25019e-25
ABHD12	0.439365	1.45213e-26	1.25854e-25
WNT10B	0.439361	1.45383e-26	1.25927e-25
UPK2	0.43936	1.45423e-26	1.25927e-25
PAOX	0.439243	1.5045e-26	1.30113e-25
FCRLA	0.439201	1.52335e-26	1.31687e-25
PLD4	0.439029	1.60158e-26	1.38271e-25
NDUFB10	0.438794	1.71461e-26	1.47776e-25
ROBO3	0.438764	1.72987e-26	1.48964e-25
ACD	0.438538	1.84716e-26	1.58928e-25
PLEKHM2	0.438325	1.96504e-26	1.68854e-25
FHL3	0.438239	2.01467e-26	1.73046e-25
NDUFS5	0.437694	2.35991e-26	2.0201e-25
ARHGEF19	0.437648	2.39164e-26	2.04639e-25
NDUFA13	0.437637	2.39865e-26	2.05103e-25
SNRNP35	0.437488	2.50494e-26	2.1388e-25
SLC39A3	0.437466	2.52067e-26	2.15132e-25
TICAM2	0.437298	2.64618e-26	2.25558e-25
VSIG4	0.437288	2.65429e-26	2.26153e-25
RIPK3	0.437226	2.70218e-26	2.30053e-25
DENND2D	0.437226	2.70235e-26	2.30053e-25
ERGIC3	0.437129	2.77861e-26	2.36346e-25
CASP1	0.436997	2.88678e-26	2.4503e-25
TRAF1	0.436996	2.88811e-26	2.45039e-25
CXorf65	0.436688	3.15695e-26	2.67512e-25
PYGO2	0.436633	3.20734e-26	2.71553e-25
UCN	0.436505	3.32824e-26	2.81434e-25
PTK6	0.436491	3.34163e-26	2.82448e-25
PTMA	0.436295	3.53565e-26	2.98222e-25
KRT36	0.436204	3.62956e-26	3.06016e-25
CDCA8	0.436176	3.65859e-26	3.08334e-25
PPP1R14A	0.436165	3.67027e-26	3.09189e-25
ATXN7L2	0.436161	3.67472e-26	3.09435e-25
COPZ1	0.436036	3.81016e-26	3.20706e-25
DDOST	0.435887	3.97657e-26	3.34573e-25
LY6E	0.435828	4.04525e-26	3.40209e-25
SHFM1	0.435794	4.0844e-26	3.43318e-25
PCSK7	0.435793	4.08562e-26	3.43318e-25
ARMC5	0.435771	4.11145e-26	3.45345e-25
C20orf135	0.435731	4.15945e-26	3.4894e-25
SORBS3	0.435646	4.26203e-26	3.57249e-25
IKZF1	0.43555	4.38164e-26	3.66969e-25
C19orf21	0.43552	4.42027e-26	3.70051e-25
ACOT7	0.435473	4.47995e-26	3.74891e-25
NARFL	0.435002	5.12913e-26	4.27795e-25
GPR171	0.434963	5.18672e-26	4.3242e-25
PPDPF	0.434857	5.34806e-26	4.45502e-25
CCDC12	0.434827	5.39314e-26	4.49072e-25
GDPD5	0.434794	5.44474e-26	4.53182e-25
ITGB4	0.434783	5.46201e-26	4.54431e-25
PRSS53	0.434693	5.60497e-26	4.65941e-25
B3GNT7	0.43446	5.99237e-26	4.97325e-25
NUDC	0.434237	6.38727e-26	5.29663e-25
DNAJC5B	0.434154	6.54211e-26	5.4228e-25
SNRPG	0.43409	6.66196e-26	5.5176e-25
H2AFJ	0.433721	7.40525e-26	6.13069e-25
MT1F	0.433536	7.80674e-26	6.45778e-25
WDR8	0.433421	8.06706e-26	6.66764e-25
TTC16	0.433363	8.20204e-26	6.77366e-25
MAP1S	0.433183	8.63323e-26	7.12392e-25
ALKBH4	0.433153	8.70833e-26	7.18178e-25
LRCH4	0.433054	8.9573e-26	7.37925e-25
CHTF18	0.433051	8.96541e-26	7.38291e-25
ZNF575	0.433044	8.98453e-26	7.39564e-25
MNX1	0.432966	9.18651e-26	7.55881e-25
OTOA	0.432926	9.29217e-26	7.64263e-25
NELL2	0.432919	9.31084e-26	7.65487e-25
C1orf91	0.432807	9.61257e-26	7.89327e-25
LILRA6	0.432781	9.68268e-26	7.94437e-25
AGAP3	0.43265	1.00527e-25	8.23458e-25
ZNF593	0.432557	1.03217e-25	8.44805e-25
COASY	0.432525	1.04148e-25	8.51735e-25
MIR155HG	0.43249	1.05201e-25	8.59997e-25
MSTO1	0.43245	1.06413e-25	8.69551e-25
ZFAND2B	0.432418	1.07378e-25	8.77081e-25
ATXN7L3	0.432297	1.11154e-25	9.06824e-25
ZNF513	0.432238	1.13019e-25	9.21661e-25
TRIM36	0.432193	1.14492e-25	9.33294e-25
SAMD10	0.432062	1.18821e-25	9.6819e-25
SSH3	0.432004	1.20801e-25	9.83929e-25
RTN2	0.431901	1.24391e-25	1.01276e-24
STK11	0.431679	1.32477e-25	1.07729e-24
AMDHD2	0.431631	1.34304e-25	1.09171e-24
LOC100129066	0.431538	1.3791e-25	1.12057e-24
SF3B5	0.431165	1.53306e-25	1.24116e-24
DNAJC17	0.431152	1.53869e-25	1.24522e-24
PPIA	0.431103	1.56026e-25	1.26217e-24
BTBD2	0.430923	1.64166e-25	1.32642e-24
LRRC29	0.430301	1.95767e-25	1.57859e-24
PFDN5	0.430198	2.01558e-25	1.62398e-24
CPA4	0.430108	2.0675e-25	1.66515e-24
DGCR6	0.43006	2.096e-25	1.68743e-24
S100A3	0.430046	2.10398e-25	1.69318e-24
PLOD1	0.430022	2.11815e-25	1.7039e-24
C11orf86	0.430013	2.12363e-25	1.70695e-24
HLA-H	0.429958	2.15688e-25	1.73229e-24
PNPLA2	0.42985	2.22396e-25	1.78546e-24
SNHG9	0.429776	2.2705e-25	1.8221e-24
SNRPA1	0.429772	2.27338e-25	1.82368e-24
S100A10	0.42971	2.3136e-25	1.8552e-24
SLC39A11	0.4297	2.32014e-25	1.85971e-24
ALKBH6	0.429653	2.35093e-25	1.88364e-24
FCGR3A	0.42965	2.35301e-25	1.88456e-24
HSPB11	0.429646	2.35554e-25	1.88583e-24
TFAP2E	0.429634	2.36376e-25	1.89166e-24
ATF5	0.429408	2.51922e-25	2.01528e-24
LRRC23	0.429343	2.56583e-25	2.05175e-24
SP140L	0.429296	2.59992e-25	2.07818e-24
TAF6L	0.429293	2.6022e-25	2.07918e-24
GPRIN1	0.428894	2.91126e-25	2.32244e-24
GPR153	0.428729	3.04954e-25	2.42795e-24
C1QTNF1	0.428624	3.14129e-25	2.49804e-24
LIN37	0.428447	3.30132e-25	2.6222e-24
CCNO	0.428362	3.38085e-25	2.68219e-24
C11orf45	0.428304	3.43663e-25	2.72538e-24
RHPN1	0.428252	3.48667e-25	2.7618e-24
TNIP3	0.428203	3.53579e-25	2.79961e-24
RAET1K	0.428107	3.63162e-25	2.87436e-24
TMEM11	0.428103	3.63553e-25	2.87632e-24
CDIPT	0.428088	3.65178e-25	2.88804e-24
POLR2F	0.42808	3.65936e-25	2.8929e-24
NDUFB7	0.427897	3.85207e-25	3.03929e-24
RPL29	0.427631	4.15059e-25	3.2697e-24
MRPL36	0.427466	4.34721e-25	3.42059e-24
CHEK2	0.427425	4.39649e-25	3.45802e-24
APOBEC3C	0.427411	4.41481e-25	3.47107e-24
HSPA6	0.427352	4.48835e-25	3.52403e-24
ICOS	0.427351	4.48916e-25	3.52403e-24
PYHIN1	0.427338	4.50505e-25	3.53513e-24
RPL36	0.427323	4.5242e-25	3.54877e-24
GAL3ST1	0.427298	4.55641e-25	3.57264e-24
EHMT2	0.42723	4.64387e-25	3.6398e-24
FLYWCH2	0.42713	4.77539e-25	3.73998e-24
CNFN	0.427112	4.7999e-25	3.75772e-24
PSMD8	0.427031	4.90931e-25	3.84039e-24
RNASEH2B	0.426931	5.04818e-25	3.94749e-24
CCDC23	0.426874	5.12924e-25	4.00932e-24
RPL26L1	0.426846	5.17055e-25	4.03848e-24
TRIM54	0.426796	5.24262e-25	4.09318e-24
ZNF580	0.426694	5.39455e-25	4.21017e-24
COG4	0.426663	5.44085e-25	4.24466e-24
PACSIN1	0.426632	5.48806e-25	4.27984e-24
NR1H3	0.426547	5.61979e-25	4.37918e-24
GAA	0.426457	5.76285e-25	4.48373e-24
SULT1A1	0.42641	5.83928e-25	4.54144e-24
BCL2L14	0.426397	5.86033e-25	4.55605e-24
VPREB3	0.426324	5.98116e-25	4.64462e-24
CCL3	0.426274	6.06467e-25	4.70765e-24
C9orf167	0.426208	6.1773e-25	4.79139e-24
HMGA1	0.42617	6.24393e-25	4.84121e-24
PDLIM1	0.426142	6.29205e-25	4.87664e-24
BIN3	0.426022	6.50621e-25	5.03681e-24
FBXW9	0.426001	6.54452e-25	5.06453e-24
GAS7	0.425999	6.54905e-25	5.06609e-24
PPM1N	0.425946	6.64588e-25	5.13508e-24
CDCA5	0.425895	6.7416e-25	5.20505e-24
APOC1P1	0.42587	6.78834e-25	5.23913e-24
POLR2G	0.425836	6.85283e-25	5.28688e-24
CCR2	0.425825	6.87302e-25	5.30043e-24
PBX4	0.425795	6.93188e-25	5.34174e-24
ICAM4	0.425785	6.95072e-25	5.35421e-24
MAP3K11	0.425639	7.23999e-25	5.57064e-24
DPM2	0.425633	7.25033e-25	5.57648e-24
NDOR1	0.4256	7.3188e-25	5.62699e-24
C17orf95	0.425591	7.33733e-25	5.63909e-24
HLA-DRA	0.425572	7.37604e-25	5.66668e-24
SLC16A3	0.425558	7.40329e-25	5.68544e-24
PSMD3	0.425487	7.55131e-25	5.79562e-24
MRPL18	0.425487	7.55251e-25	5.79562e-24
SOLH	0.425466	7.59513e-25	5.82389e-24
CRTC2	0.425168	8.25222e-25	6.32053e-24
CTU2	0.425044	8.54238e-25	6.53781e-24
UPK3B	0.424989	8.6726e-25	6.62741e-24
P2RY11	0.424988	8.67606e-25	6.62754e-24
PTRH2	0.424921	8.83854e-25	6.74909e-24
TRAT1	0.424867	8.97252e-25	6.84622e-24
ALKBH7	0.424702	9.39227e-25	7.16379e-24
USE1	0.424603	9.65271e-25	7.35686e-24
C2orf85	0.424327	1.04203e-24	7.93625e-24
UROS	0.424327	1.04208e-24	7.93625e-24
C15orf63	0.424072	1.11839e-24	8.51098e-24
TREML1	0.424028	1.13206e-24	8.60853e-24
RAD9A	0.423931	1.16276e-24	8.83861e-24
LOC100130872	0.423928	1.16375e-24	8.84286e-24
SCYL1	0.423721	1.23252e-24	9.35837e-24
TRAPPC3	0.423669	1.25031e-24	9.48987e-24
RARRES1	0.42361	1.27075e-24	9.63408e-24
CHST13	0.42359	1.27798e-24	9.68525e-24
NUP210	0.423409	1.34363e-24	1.01714e-23
MX2	0.423295	1.38651e-24	1.04802e-23
REXO1	0.423242	1.40675e-24	1.06212e-23
NPLOC4	0.422903	1.54498e-24	1.16431e-23
DHX37	0.422855	1.56526e-24	1.17915e-23
NPM3	0.422824	1.57872e-24	1.18885e-23
CENPA	0.422766	1.60419e-24	1.20758e-23
CTSA	0.422728	1.62101e-24	1.21933e-23
ECE2	0.422629	1.66585e-24	1.25259e-23
AIFM3	0.422598	1.6805e-24	1.26313e-23
PLP2	0.422486	1.73315e-24	1.30222e-23
SIGLEC1	0.422076	1.93982e-24	1.45371e-23
TUBB6	0.421858	2.05998e-24	1.54319e-23
SGTA	0.421847	2.06616e-24	1.54724e-23
UBE2M	0.421771	2.10958e-24	1.57863e-23
MIER2	0.421751	2.1215e-24	1.58691e-23
ANXA8L2	0.421667	2.17073e-24	1.62314e-23
RCN3	0.421481	2.28449e-24	1.70441e-23
C11orf31	0.421428	2.31784e-24	1.72737e-23
PRDM8	0.421395	2.33882e-24	1.74172e-23
ARHGAP1	0.421393	2.34048e-24	1.74231e-23
SIGLEC11	0.421303	2.39878e-24	1.78505e-23
SEC61A1	0.421186	2.47688e-24	1.84241e-23
FAM125A	0.421185	2.47769e-24	1.84241e-23
CDC42EP5	0.421178	2.48237e-24	1.84521e-23
MT2A	0.421152	2.49998e-24	1.85761e-23
C6orf108	0.42077	2.77618e-24	2.05983e-23
TRAF4	0.420726	2.80963e-24	2.08336e-23
LOC653786	0.420726	2.80998e-24	2.08336e-23
HSD11B1L	0.420681	2.84475e-24	2.10836e-23
NME2P1	0.420663	2.85851e-24	2.11778e-23
BGLAP	0.420648	2.87068e-24	2.12601e-23
ACRBP	0.420468	3.01549e-24	2.2308e-23
DLGAP4	0.42046	3.02239e-24	2.23508e-23
LOC153910	0.420381	3.08833e-24	2.28301e-23
BTK	0.420202	3.24288e-24	2.3955e-23
FAM58A	0.420147	3.29213e-24	2.43099e-23
C19orf35	0.420018	3.41012e-24	2.51535e-23
PTGDS	0.419979	3.44665e-24	2.54137e-23
PDCD5	0.419957	3.46721e-24	2.55559e-23
DECR2	0.419945	3.47869e-24	2.56312e-23
TP73	0.419923	3.49981e-24	2.57492e-23
BATF2	0.41984	3.58023e-24	2.63216e-23
STMN3	0.419788	3.63081e-24	2.66837e-23
DYRK1B	0.419595	3.82758e-24	2.80786e-23
PTCD1	0.419559	3.86523e-24	2.83446e-23
PLEK	0.419552	3.87257e-24	2.8388e-23
TXNDC12	0.419546	3.87858e-24	2.84115e-23
DNAJC4	0.41954	3.88501e-24	2.84482e-23
SLC37A2	0.419524	3.9028e-24	2.85577e-23
ACOX3	0.419501	3.92641e-24	2.87201e-23
LOC100144603	0.419166	4.30173e-24	3.14198e-23
C19orf56	0.419142	4.3299e-24	3.16141e-23
ICAM1	0.418982	4.523e-24	3.29881e-23
FBXW5	0.418825	4.7201e-24	3.44132e-23
TXNDC3	0.418777	4.78213e-24	3.48528e-23
HVCN1	0.41875	4.8176e-24	3.50986e-23
PEMT	0.418735	4.83731e-24	3.52168e-23
PLAU	0.418658	4.93953e-24	3.5948e-23
C17orf44	0.418625	4.98428e-24	3.62606e-23
IFITM2	0.418596	5.02341e-24	3.65321e-23
COX5B	0.418507	5.14684e-24	3.74027e-23
GFER	0.418429	5.25658e-24	3.81727e-23
FAM78B	0.418209	5.58017e-24	4.04497e-23
TOMM40	0.418103	5.744e-24	4.16223e-23
SPN	0.417982	5.9357e-24	4.2996e-23
KATNB1	0.417573	6.63086e-24	4.79281e-23
CCDC135	0.417569	6.63816e-24	4.79637e-23
TRPT1	0.417463	6.83199e-24	4.93288e-23
C3	0.417399	6.95165e-24	5.01568e-23
FASTK	0.417194	7.34755e-24	5.29754e-23
SLC2A4RG	0.417163	7.41031e-24	5.33897e-23
RER1	0.417051	7.63837e-24	5.49739e-23
CCND3	0.417026	7.69037e-24	5.53284e-23
NFE2L3	0.417002	7.74017e-24	5.56668e-23
PSMG4	0.416845	8.07617e-24	5.80212e-23
GSTO1	0.416821	8.12687e-24	5.83646e-23
TTC24	0.416797	8.17962e-24	5.87226e-23
LOC389634	0.416792	8.19254e-24	5.87747e-23
C2orf7	0.416792	8.19271e-24	5.87747e-23
SH3KBP1	0.416661	8.48692e-24	6.08421e-23
CDK9	0.416513	8.83236e-24	6.3296e-23
EMR1	0.416492	8.8822e-24	6.36305e-23
MMP11	0.416355	9.21639e-24	6.59075e-23
KRI1	0.416291	9.37854e-24	6.70433e-23
SLA	0.416243	9.50072e-24	6.78926e-23
ETV6	0.416211	9.5827e-24	6.84541e-23
ATP1A3	0.416177	9.6701e-24	6.90296e-23
MRPL40	0.416156	9.72585e-24	6.9403e-23
SEPX1	0.416056	9.99238e-24	7.12545e-23
ZNF18	0.416026	1.00733e-23	7.18059e-23
BRD9	0.415935	1.03233e-23	7.3536e-23
ABCC10	0.415918	1.03699e-23	7.38419e-23
BST2	0.415765	1.08077e-23	7.69325e-23
GRAP2	0.415649	1.11485e-23	7.93304e-23
FAM64A	0.415632	1.12009e-23	7.9675e-23
DOHH	0.415552	1.14434e-23	8.13712e-23
PWWP2B	0.415478	1.16746e-23	8.29861e-23
FANCA	0.415448	1.17703e-23	8.36075e-23
C1orf186	0.415431	1.1824e-23	8.39591e-23
GNAI2	0.41536	1.20494e-23	8.55292e-23
FAM53A	0.415333	1.21391e-23	8.61362e-23
RPL18	0.41506	1.3064e-23	9.25684e-23
C12orf32	0.415	1.32734e-23	9.40194e-23
REEP6	0.414974	1.33693e-23	9.46649e-23
SLC27A3	0.414886	1.36889e-23	9.68259e-23
LOC100133612	0.414865	1.37634e-23	9.73189e-23
ITGAE	0.414826	1.39081e-23	9.8308e-23
TCF7	0.41476	1.4158e-23	1.00004e-22
PLEKHO2	0.414454	1.5371e-23	1.08496e-22
HARS	0.41439	1.56345e-23	1.10317e-22
GALNT2	0.414379	1.56813e-23	1.10608e-22
TNNT1	0.414166	1.66008e-23	1.16931e-22
FBXL8	0.414057	1.70927e-23	1.20269e-22
ERI3	0.413984	1.74299e-23	1.22514e-22
TUBB	0.413946	1.76072e-23	1.23717e-22
GCHFR	0.413867	1.79863e-23	1.26337e-22
TMEM206	0.413752	1.8548e-23	1.30146e-22
ELAC2	0.413657	1.90269e-23	1.3346e-22
CACNA2D4	0.41362	1.9216e-23	1.34739e-22
ROM1	0.41358	1.9418e-23	1.36109e-22
CD40LG	0.413487	1.99088e-23	1.39452e-22
PRR5	0.413469	2.0004e-23	1.4007e-22
ITPKA	0.413442	2.01526e-23	1.41061e-22
NNMT	0.413439	2.01647e-23	1.41097e-22
ATP5D	0.413402	2.03665e-23	1.4241e-22
ISOC2	0.413366	2.05652e-23	1.43749e-22
RPS24	0.413225	2.13498e-23	1.48975e-22
EIF2B4	0.413176	2.16307e-23	1.50779e-22
MCOLN1	0.413072	2.22445e-23	1.54897e-22
VAMP8	0.41297	2.2854e-23	1.59031e-22
TP53TG1	0.412909	2.32297e-23	1.61534e-22
TMEM138	0.412895	2.33204e-23	1.62109e-22
SAA4	0.412843	2.36456e-23	1.64256e-22
H2AFB1	0.412789	2.3986e-23	1.66564e-22
RRP9	0.412763	2.41503e-23	1.67647e-22
PRKCSH	0.412754	2.42097e-23	1.68001e-22
SAMD3	0.412737	2.43194e-23	1.68704e-22
UHRF1	0.412609	2.51622e-23	1.74431e-22
SQSTM1	0.412573	2.54043e-23	1.76049e-22
TBL3	0.412563	2.54774e-23	1.76495e-22
ADAMTS10	0.412501	2.58993e-23	1.79294e-22
C1orf38	0.412159	2.83662e-23	1.9617e-22
DERL2	0.411918	3.02437e-23	2.08795e-22
EFNB1	0.41185	3.07932e-23	2.12516e-22
YIF1A	0.411604	3.28794e-23	2.26681e-22
TPSG1	0.411581	3.30777e-23	2.2797e-22
RECQL4	0.411483	3.39516e-23	2.33913e-22
C1QTNF6	0.411463	3.41334e-23	2.35086e-22
EPS8L3	0.411418	3.45398e-23	2.37722e-22
IQGAP3	0.411299	3.56457e-23	2.4525e-22
SPAG4	0.411231	3.62993e-23	2.49577e-22
OSBPL7	0.411111	3.7471e-23	2.57457e-22
IDH3G	0.410648	4.23542e-23	2.90711e-22
MFSD2B	0.410574	4.31968e-23	2.96293e-22
C19orf6	0.410564	4.33119e-23	2.96981e-22
TMEM175	0.410367	4.56251e-23	3.12736e-22
DUSP10	0.410273	4.67785e-23	3.20533e-22
EOMES	0.410147	4.83548e-23	3.31109e-22
HIST1H3D	0.410072	4.93223e-23	3.37619e-22
GLIPR1	0.409966	5.07239e-23	3.4686e-22
ETV2	0.409897	5.16635e-23	3.53165e-22
C10orf99	0.409889	5.17748e-23	3.53806e-22
FAM83H	0.409887	5.1794e-23	3.53817e-22
PABPC4	0.409842	5.24181e-23	3.5796e-22
ATIC	0.40979	5.31402e-23	3.62768e-22
PSMB1	0.409703	5.43808e-23	3.70986e-22
ORMDL2	0.40963	5.54264e-23	3.7799e-22
HLA-DPB2	0.409577	5.62044e-23	3.83167e-22
TNFRSF12A	0.409575	5.6241e-23	3.83287e-22
PLAC8	0.409482	5.76304e-23	3.9249e-22
LCP2	0.409292	6.05902e-23	4.12091e-22
SAMD1	0.409242	6.13979e-23	4.17303e-22
POC1A	0.40918	6.24102e-23	4.2404e-22
NPC2	0.409156	6.28053e-23	4.26581e-22
SNHG6	0.409111	6.35505e-23	4.31383e-22
KIF20A	0.409038	6.47811e-23	4.39556e-22
CHCHD6	0.409013	6.52185e-23	4.42226e-22
RPL30	0.408997	6.54891e-23	4.43912e-22
CCT3	0.408853	6.8028e-23	4.60502e-22
EFNA3	0.408803	6.89261e-23	4.66425e-22
MOCOS	0.408785	6.92545e-23	4.68491e-22
TBX19	0.408731	7.02313e-23	4.7478e-22
GNB2	0.408572	7.32377e-23	4.94606e-22
UQCRQ	0.408537	7.39109e-23	4.98985e-22
CHRD	0.408356	7.75096e-23	5.22406e-22
CYP21A2	0.408102	8.28479e-23	5.58013e-22
KIAA0748	0.407993	8.52585e-23	5.74057e-22
CLEC4A	0.407942	8.64213e-23	5.81498e-22
FLOT2	0.407796	8.97832e-23	6.03716e-22
FGD2	0.407778	9.0205e-23	6.06349e-22
PRR5L	0.407697	9.21507e-23	6.18809e-22
HLA-B	0.407227	1.04199e-22	6.97164e-22
METTL7B	0.407141	1.06591e-22	7.12692e-22
TMEM205	0.407095	1.07867e-22	7.20987e-22
DGAT1	0.406922	1.12846e-22	7.53514e-22
SERPINH1	0.406912	1.13146e-22	7.55266e-22
MYD88	0.406824	1.15801e-22	7.72733e-22
TSSC4	0.406727	1.18758e-22	7.91684e-22
TMEM9	0.406662	1.20789e-22	8.04956e-22
KIAA0125	0.406605	1.22609e-22	8.16274e-22
CBR3	0.406546	1.24521e-22	8.28456e-22
NADK	0.406514	1.25565e-22	8.35128e-22
CPA5	0.406488	1.26419e-22	8.40531e-22
ARMC6	0.406436	1.28147e-22	8.51735e-22
WBSCR26	0.406419	1.28693e-22	8.55086e-22
LPCAT4	0.406337	1.31474e-22	8.73276e-22
ABCB8	0.406331	1.31676e-22	8.74325e-22
NEFL	0.40629	1.33115e-22	8.833e-22
NAT15	0.405788	1.51726e-22	1.00448e-21
FBF1	0.405781	1.51984e-22	1.00586e-21
COL22A1	0.405692	1.5554e-22	1.02838e-21
EIF4EBP3	0.405657	1.5696e-22	1.03743e-21
DOK4	0.405525	1.62457e-22	1.072e-21
LOC92659	0.40529	1.72684e-22	1.13688e-21
EIF4E2	0.405177	1.77829e-22	1.16961e-21
RANGRF	0.405153	1.78958e-22	1.17665e-21
HLA-DPA1	0.405111	1.80934e-22	1.18925e-21
KCNAB2	0.405032	1.8466e-22	1.21296e-21
SHISA4	0.404994	1.86488e-22	1.22456e-21
SOD3	0.404885	1.91826e-22	1.25756e-21
C5orf39	0.40488	1.92112e-22	1.25903e-21
KLF16	0.404787	1.96785e-22	1.28924e-21
MMP25	0.404724	2.00018e-22	1.30957e-21
CORO6	0.404705	2.01037e-22	1.31582e-21
ACOT8	0.404597	2.0675e-22	1.35233e-21
NUDT22	0.404571	2.08121e-22	1.36041e-21
PEX14	0.404434	2.15632e-22	1.40859e-21
POLRMT	0.404391	2.18097e-22	1.42424e-21
C1orf59	0.404337	2.21129e-22	1.44357e-21
ARHGAP27	0.4042	2.2911e-22	1.49422e-21
EEFSEC	0.404072	2.36852e-22	1.54321e-21
C19orf70	0.40374	2.58085e-22	1.67884e-21
RIC8A	0.403725	2.59077e-22	1.68476e-21
PTRH1	0.403675	2.62472e-22	1.70573e-21
HLA-DQB1	0.403563	2.70186e-22	1.7553e-21
LOC91450	0.403552	2.70932e-22	1.75958e-21
RPL37A	0.403533	2.72256e-22	1.7676e-21
COMMD9	0.40353	2.72503e-22	1.76864e-21
PAEP	0.403492	2.75217e-22	1.78568e-21
CD81	0.403455	2.77852e-22	1.80219e-21
PSTPIP2	0.403435	2.7926e-22	1.81074e-21
MCAT	0.403404	2.81529e-22	1.8237e-21
TYK2	0.403385	2.82892e-22	1.83194e-21
POLR3K	0.40311	3.03741e-22	1.9638e-21
LOC151534	0.403092	3.05097e-22	1.9713e-21
MXRA8	0.40308	3.06032e-22	1.97671e-21
N6AMT2	0.403059	3.07754e-22	1.98719e-21
TPM2	0.402867	3.23383e-22	2.08744e-21
HLA-DQB2	0.402863	3.23702e-22	2.08883e-21
SKA1	0.402754	3.32866e-22	2.14454e-21
CTU1	0.402585	3.47718e-22	2.23807e-21
CXCR4	0.402456	3.59494e-22	2.31313e-21
AAAS	0.402235	3.80501e-22	2.44596e-21
CDKN2D	0.402149	3.89027e-22	2.49917e-21
SLC22A18	0.402146	3.89332e-22	2.50033e-21
YBX1	0.401953	4.09119e-22	2.6224e-21
LRRC25	0.401928	4.11755e-22	2.63845e-21
[truncated: 18,160 more rows]
