# Supplementary material for: The Inflammasomes Adaptor Protein PYCARD Is a Potential Pyroptosis Biomarker Related to Immune Response and Prognosis in Clear Cell Renal Cell Carcinoma
Source: Cancers (Basel). 2022 Oct 12;14(20):4992. doi: 10.3390/cancers14204992 (PMC9599636; doi:10.3390/cancers14204992)
Supplement: Supplementary file 1 [file cancers-14-04992-s001.zip › Table S4.xlsx]

## Sheet: Sheet1
	ID	Description	setSize	enrichmentScore	NES	pvalue	p.adjust	qvalues	rank	leading_edge	core_enrichment
GO_ION_TRANSMEMBRANE_TRANSPORTER_ACTIVITY	GO_ION_TRANSMEMBRANE_TRANSPORTER_ACTIVITY	GO_ION_TRANSMEMBRANE_TRANSPORTER_ACTIVITY	88	-0.445988	-3.15581	2.95152e-10	2.85177e-07	2.47038e-07	260	tags=51%, list=21%, signal=43%	6569/1137/2891/6571/610/79041/6329/25769/169026/157724/2901/2562/161291/162515/55283/1187/2565/152519/2895/2561/9194/6337/154091/6549/389015/146167/9376/9177/83697/6559/6557/1080/6530/1188/115111/6521/525/57127/245972/440699/7809/363/50617/51458/127124
GO_TRANSMEMBRANE_TRANSPORTER_ACTIVITY	GO_TRANSMEMBRANE_TRANSPORTER_ACTIVITY	GO_TRANSMEMBRANE_TRANSPORTER_ACTIVITY	95	-0.42552	-3.06204	4.334e-10	2.85177e-07	2.47038e-07	293	tags=54%, list=24%, signal=44%	340024/8170/116085/203859/6569/1137/2891/6571/610/79041/6329/25769/169026/157724/2901/2562/6517/161291/162515/55283/1187/2565/152519/2895/2561/9194/6337/154091/6549/389015/146167/9376/9177/83697/6559/6557/136306/1080/6530/1188/115111/6521/525/57127/245972/440699/7809/363/50617/51458/127124
GO_REGULATION_OF_PH	GO_REGULATION_OF_PH	GO_REGULATION_OF_PH	15	-0.789044	-3.12392	2.96755e-09	1.30176e-06	1.12767e-06	115	tags=73%, list=9%, signal=67%	552/6549/389015/83697/1080/6521/525/245972/50617/51458/127124
GO_PLASMA_MEMBRANE_REGION	GO_PLASMA_MEMBRANE_REGION	GO_PLASMA_MEMBRANE_REGION	107	-0.386854	-2.88362	4.47094e-09	1.47094e-06	1.27422e-06	362	tags=60%, list=30%, signal=46%	6340/3880/1829/4137/375323/5593/1259/145581/6997/440279/107/8972/1800/340024/8170/4118/116085/762/81832/79870/26047/1007/1131/6569/440073/1579/1137/846/2891/6870/153/146894/8825/2901/2562/2565/200958/22999/2895/2561/60676/6337/57111/2066/389015/9376/1496/9177/6559/6557/1080/6530/115111/6521/525/347730/255189/57127/245972/9073/7809/363/50617/51458
GO_TRANSPORTER_ACTIVITY	GO_TRANSPORTER_ACTIVITY	GO_TRANSPORTER_ACTIVITY	106	-0.38212	-2.86309	1.23193e-08	3.24244e-06	2.8088e-06	252	tags=45%, list=21%, signal=39%	1137/336/2891/6571/610/79041/6329/25769/169026/157724/2901/2562/6517/161291/162515/55283/1187/2565/152519/2167/2895/2561/9194/6337/154091/6549/389015/146167/9376/9177/83697/6559/6557/136306/1080/6530/1188/115111/6521/525/57127/245972/440699/7809/363/50617/51458/127124
GO_MONOVALENT_INORGANIC_CATION_HOMEOSTASIS	GO_MONOVALENT_INORGANIC_CATION_HOMEOSTASIS	GO_MONOVALENT_INORGANIC_CATION_HOMEOSTASIS	26	-0.643489	-3.07462	2.47828e-08	5.4357e-06	4.70874e-06	140	tags=54%, list=12%, signal=49%	6337/552/6549/389015/83697/6559/6557/1080/6521/525/245972/50617/51458/127124
GO_CELLULAR_MONOVALENT_INORGANIC_CATION_HOMEOSTASIS	GO_CELLULAR_MONOVALENT_INORGANIC_CATION_HOMEOSTASIS	GO_CELLULAR_MONOVALENT_INORGANIC_CATION_HOMEOSTASIS	15	-0.742435	-2.93939	1.2507e-07	2.33942e-05	2.02655e-05	115	tags=67%, list=9%, signal=61%	552/6549/389015/83697/1080/6521/525/245972/50617/127124
GO_INORGANIC_ANION_TRANSMEMBRANE_TRANSPORTER_ACTIVITY	GO_INORGANIC_ANION_TRANSMEMBRANE_TRANSPORTER_ACTIVITY	GO_INORGANIC_ANION_TRANSMEMBRANE_TRANSPORTER_ACTIVITY	22	-0.658504	-3.02328	1.42214e-07	2.33942e-05	2.02655e-05	274	tags=82%, list=23%, signal=65%	203859/6569/6571/2562/1187/2565/2561/9376/83697/6559/6557/1080/6530/1188/115111/6521/7809/363
GO_ANION_TRANSMEMBRANE_TRANSPORTER_ACTIVITY	GO_ANION_TRANSMEMBRANE_TRANSPORTER_ACTIVITY	GO_ANION_TRANSMEMBRANE_TRANSPORTER_ACTIVITY	35	-0.542839	-2.89192	2.3897e-07	3.19705e-05	2.76948e-05	293	tags=71%, list=24%, signal=56%	340024/116085/203859/6569/6571/157724/2562/161291/162515/1187/2565/2561/9194/146167/9376/83697/6559/6557/1080/6530/1188/115111/6521/7809/363
GO_ACTIVE_TRANSMEMBRANE_TRANSPORTER_ACTIVITY	GO_ACTIVE_TRANSMEMBRANE_TRANSPORTER_ACTIVITY	GO_ACTIVE_TRANSMEMBRANE_TRANSPORTER_ACTIVITY	28	-0.606944	-2.97596	2.42937e-07	3.19705e-05	2.76948e-05	142	tags=54%, list=12%, signal=48%	9194/154091/6549/389015/9376/83697/6559/6557/1080/6530/115111/6521/245972/50617/127124
GO_TRANSMEMBRANE_TRANSPORT	GO_TRANSMEMBRANE_TRANSPORT	GO_TRANSMEMBRANE_TRANSPORT	137	-0.327314	-2.62987	3.33232e-07	3.98667e-05	3.45349e-05	252	tags=39%, list=21%, signal=35%	1137/283238/846/2891/6571/610/79041/6329/25769/169026/157724/2901/2562/65267/6517/162515/55283/10891/1187/2565/152519/285175/2895/2561/9194/6337/154091/7069/6549/389015/146167/9376/9177/83697/6559/6557/136306/1392/1080/6530/342667/1188/115111/5304/6521/525/57127/245972/440699/7809/363/50617/51458/127124
GO_ANION_TRANSMEMBRANE_TRANSPORT	GO_ANION_TRANSMEMBRANE_TRANSPORT	GO_ANION_TRANSMEMBRANE_TRANSPORT	26	-0.597633	-2.85552	7.61218e-07	8.34803e-05	7.23157e-05	260	tags=73%, list=21%, signal=59%	6569/846/157724/2562/162515/1187/2565/2561/9194/7069/146167/83697/6559/6557/1080/1188/115111/6521/7809
GO_ION_TRANSMEMBRANE_TRANSPORT	GO_ION_TRANSMEMBRANE_TRANSPORT	GO_ION_TRANSMEMBRANE_TRANSPORT	111	-0.342297	-2.55698	8.42282e-07	8.52648e-05	7.38616e-05	274	tags=44%, list=23%, signal=38%	203859/81832/6569/1137/846/2891/610/79041/6329/25769/169026/157724/2901/2562/65267/162515/55283/10891/1187/2565/152519/285175/2895/2561/9194/6337/154091/7069/6549/389015/146167/9177/83697/6559/6557/1392/1080/342667/1188/115111/6521/525/57127/245972/440699/7809/50617/51458/127124
GO_ION_TRANSPORT	GO_ION_TRANSPORT	GO_ION_TRANSPORT	166	-0.300033	-2.51406	9.85254e-07	9.26138e-05	8.02278e-05	279	tags=42%, list=23%, signal=37%	116085/762/203859/81832/6569/1579/54836/1137/283238/846/336/2891/6571/610/79041/6329/25769/169026/157724/2901/2562/65267/161291/162515/26249/55283/10891/1187/2565/22999/152519/285175/2167/2895/2561/9194/6337/1950/116/154091/7069/552/6549/389015/50487/146167/9376/9177/83697/6559/6557/1392/1080/341359/6530/342667/1188/115111/6521/525/255189/57127/245972/440699/7809/363/50617/51458/127124
GO_INORGANIC_ANION_TRANSPORT	GO_INORGANIC_ANION_TRANSPORT	GO_INORGANIC_ANION_TRANSPORT	22	-0.630968	-2.89686	1.20449e-06	0.000105674	9.15414e-05	274	tags=77%, list=23%, signal=61%	203859/6569/846/2562/1187/2565/2561/9376/83697/6559/6557/1080/1188/115111/6521/7809/363
GO_LYMPHOCYTE_ACTIVATION	GO_LYMPHOCYTE_ACTIVATION	GO_LYMPHOCYTE_ACTIVATION	105	0.323731	2.46042	3.70941e-06	0.000305099	0.000264295	780	tags=92%, list=64%, signal=36%	51237/100423062/973/26279/53833/6363/3458/3902/930/939/23495/29108/57115/55423/926/6366/6375/10538/5133/6352/8740/915/924/27240/925/3662/257101/100431172/931/57823/50943/201633/916/8784/914/8320/8581/3543/84433/952/374403/56833/3135/1493/2841/115350/84174/115352/3932/7471/643/160365/5880/338376/283234/11151/79626/64127/2529/282618/399/3456/7305/3569/8456/7940/59067/114836/54900/22806/4063/29851/3…
GO_CHLORIDE_TRANSMEMBRANE_TRANSPORTER_ACTIVITY	GO_CHLORIDE_TRANSMEMBRANE_TRANSPORTER_ACTIVITY	GO_CHLORIDE_TRANSMEMBRANE_TRANSPORTER_ACTIVITY	17	-0.667812	-2.76522	4.39144e-06	0.000339949	0.000294485	274	tags=82%, list=23%, signal=65%	203859/6571/2562/1187/2565/2561/6559/6557/1080/6530/1188/115111/6521/7809
GO_CHLORIDE_TRANSMEMBRANE_TRANSPORT	GO_CHLORIDE_TRANSMEMBRANE_TRANSPORT	GO_CHLORIDE_TRANSMEMBRANE_TRANSPORT	15	-0.675451	-2.67419	5.78487e-06	0.000422938	0.000366375	200	tags=80%, list=16%, signal=68%	846/2562/1187/2565/2561/6559/6557/1080/1188/115111/6521/7809
GO_INORGANIC_ANION_TRANSMEMBRANE_TRANSPORT	GO_INORGANIC_ANION_TRANSMEMBRANE_TRANSPORT	GO_INORGANIC_ANION_TRANSMEMBRANE_TRANSPORT	16	-0.669467	-2.69896	6.19859e-06	0.000429334	0.000371915	260	tags=81%, list=21%, signal=65%	6569/846/2562/1187/2565/2561/6559/6557/1080/1188/115111/6521/7809
GO_PROTON_TRANSMEMBRANE_TRANSPORT	GO_PROTON_TRANSMEMBRANE_TRANSPORT	GO_PROTON_TRANSMEMBRANE_TRANSPORT	10	-0.780854	-2.63889	8.0929e-06	0.000532513	0.000461296	123	tags=70%, list=10%, signal=63%	154091/6549/389015/525/245972/50617/127124
GO_POSTSYNAPTIC_MEMBRANE	GO_POSTSYNAPTIC_MEMBRANE	GO_POSTSYNAPTIC_MEMBRANE	26	-0.559901	-2.67524	9.33397e-06	0.000584929	0.000506701	347	tags=81%, list=29%, signal=59%	375323/145581/107/81832/79870/1007/1131/440073/1137/2891/153/8825/2901/2562/2565/2895/2561/2066/1496/9177/347730
GO_SYNAPTIC_MEMBRANE	GO_SYNAPTIC_MEMBRANE	GO_SYNAPTIC_MEMBRANE	31	-0.519449	-2.61678	1.06839e-05	0.00063909	0.000553619	347	tags=77%, list=29%, signal=57%	375323/145581/440279/107/81832/79870/1007/1131/440073/1137/2891/153/8825/2901/2562/2565/22999/2895/2561/2066/1496/9177/6530/347730
GO_CATION_TRANSMEMBRANE_TRANSPORTER_ACTIVITY	GO_CATION_TRANSMEMBRANE_TRANSPORTER_ACTIVITY	GO_CATION_TRANSMEMBRANE_TRANSPORTER_ACTIVITY	60	-0.394951	-2.53779	2.31336e-05	0.00132364	0.00114662	260	tags=47%, list=21%, signal=39%	6569/1137/2891/6571/610/79041/6329/25769/169026/2901/55283/152519/6337/154091/6549/389015/9177/83697/6559/6557/6530/525/57127/245972/440699/50617/51458/127124
GO_CHLORIDE_TRANSPORT	GO_CHLORIDE_TRANSPORT	GO_CHLORIDE_TRANSPORT	17	-0.631154	-2.61343	2.76737e-05	0.00146276	0.00126713	274	tags=76%, list=23%, signal=60%	203859/846/2562/1187/2565/2561/6559/6557/1080/1188/115111/6521/7809
GO_BASOLATERAL_PLASMA_MEMBRANE	GO_BASOLATERAL_PLASMA_MEMBRANE	GO_BASOLATERAL_PLASMA_MEMBRANE	23	-0.568511	-2.62781	2.7788e-05	0.00146276	0.00126713	104	tags=48%, list=9%, signal=45%	2066/389015/9376/1496/115111/6521/525/57127/9073/7809/51458
GO_ANION_TRANSPORT	GO_ANION_TRANSPORT	GO_ANION_TRANSPORT	59	-0.384611	-2.46943	4.09136e-05	0.00207086	0.00179391	279	tags=54%, list=23%, signal=44%	116085/762/203859/6569/1579/846/336/157724/2562/161291/162515/1187/2565/22999/2167/2561/9194/7069/552/50487/146167/9376/83697/6559/6557/1080/1188/115111/6521/255189/7809/363
GO_REGULATION_OF_IMMUNE_SYSTEM_PROCESS	GO_REGULATION_OF_IMMUNE_SYSTEM_PROCESS	GO_REGULATION_OF_IMMUNE_SYSTEM_PROCESS	197	0.236966	2.03532	6.01637e-05	0.00285904	0.00247667	801	tags=85%, list=66%, signal=35%	51237/100423062/3929/973/26279/53833/6363/3458/3902/10563/930/6278/939/1370/23495/140453/10071/83881/29108/2243/57115/55423/926/6366/6375/5133/2833/6352/8740/4057/915/2147/8685/6370/3112/27240/94025/925/2266/3662/4049/257101/56667/6346/115362/6846/57823/10870/81030/128506/50943/909/201633/916/4681/8784/1437/2209/914/124912/284293/25818/640/3543/84433/325/717/733/53347/9447/282616/3783/952/6271/37…
GO_CELL_ACTIVATION	GO_CELL_ACTIVATION	GO_CELL_ACTIVATION	153	0.261739	2.17337	6.19662e-05	0.00285904	0.00247667	811	tags=89%, list=67%, signal=34%	6288/51237/100423062/3929/973/26279/53833/3240/6363/3458/3902/930/6278/6947/939/23495/5646/29108/2243/57115/55423/926/6366/6375/10538/5133/6352/8740/4057/915/2147/924/27240/925/2266/4318/3662/257101/100431172/931/57823/50943/201633/916/5582/8784/1437/914/8320/8581/124912/3543/84433/53831/6036/952/374403/56833/3135/56729/1118/1493/2841/115350/84174/712/115352/348/54209/3932/7471/643/160365/5880/12…
GO_REGULATION_OF_LYMPHOCYTE_ACTIVATION	GO_REGULATION_OF_LYMPHOCYTE_ACTIVATION	GO_REGULATION_OF_LYMPHOCYTE_ACTIVATION	73	0.341783	2.36588	6.30031e-05	0.00285904	0.00247667	826	tags=100%, list=68%, signal=34%	51237/100423062/26279/53833/6363/3458/3902/930/939/23495/29108/57115/55423/6366/6375/5133/6352/8740/27240/3662/257101/50943/201633/916/8784/914/3543/84433/952/374403/56833/3135/1493/84174/115352/3932/160365/5880/283234/11151/79626/64127/282618/3456/7305/3569/8456/7940/59067/54900/22806/29851/3594/22914/9760/246778/151888/923/7535/10673/101/11006/921/2213/10148/2056/146850/3718/100528032/3558/5444…
GO_MONOVALENT_INORGANIC_CATION_TRANSMEMBRANE_TRANSPORTER_ACTIVITY	GO_MONOVALENT_INORGANIC_CATION_TRANSMEMBRANE_TRANSPORTER_ACTIVITY	GO_MONOVALENT_INORGANIC_CATION_TRANSMEMBRANE_TRANSPORTER_ACTIVITY	38	-0.461008	-2.52665	7.09374e-05	0.0030546	0.00264608	239	tags=53%, list=20%, signal=44%	6569/6571/610/79041/6329/25769/2901/6337/154091/6549/389015/83697/6559/6557/6530/525/245972/440699/50617/127124
GO_VACUOLAR_MEMBRANE	GO_VACUOLAR_MEMBRANE	GO_VACUOLAR_MEMBRANE	19	-0.574887	-2.46453	7.19549e-05	0.0030546	0.00264608	53	tags=32%, list=4%, signal=31%	1080/525/255189/245972/50617/127124
GO_CELLULAR_RESPONSE_TO_ENDOGENOUS_STIMULUS	GO_CELLULAR_RESPONSE_TO_ENDOGENOUS_STIMULUS	GO_CELLULAR_RESPONSE_TO_ENDOGENOUS_STIMULUS	100	-0.299222	-2.19201	8.37805e-05	0.00344547	0.00298468	335	tags=48%, list=28%, signal=38%	6997/5618/7068/107/2516/2104/185/1394/5166/25928/128853/63976/1131/9353/6569/3164/1137/846/610/79041/6750/2562/4306/6517/10891/2561/653/2354/116/85397/9350/54845/552/3815/197/2066/658/1392/886/2254/1080/2642/8431/525/245972/796/50617/127124
GO_APICAL_PART_OF_CELL	GO_APICAL_PART_OF_CELL	GO_APICAL_PART_OF_CELL	48	-0.395718	-2.37016	9.06702e-05	0.00361582	0.00313224	362	tags=65%, list=30%, signal=47%	6340/1829/5593/6997/8972/10752/1800/1394/340024/8170/4118/116085/762/6569/1579/846/146894/200958/60676/6337/54566/389015/83697/6559/6557/1080/525/245972/363/50617/51458
GO_POSITIVE_REGULATION_OF_IMMUNE_SYSTEM_PROCESS	GO_POSITIVE_REGULATION_OF_IMMUNE_SYSTEM_PROCESS	GO_POSITIVE_REGULATION_OF_IMMUNE_SYSTEM_PROCESS	147	0.255133	2.09196	0.000111281	0.00430725	0.0037312	826	tags=90%, list=68%, signal=33%	51237/100423062/3929/973/6363/3458/3902/10563/930/6278/939/1370/140453/10071/29108/2243/57115/55423/6366/6375/5133/6352/8740/4057/915/2147/8685/94025/2266/3662/4049/56667/6346/115362/6846/81030/128506/50943/909/916/8784/2209/914/124912/284293/25818/640/3543/84433/325/717/733/53347/9447/282616/3783/952/6271/1908/3135/716/56253/715/1493/84174/712/115352/5079/54209/4068/3932/2208/4321/160365/5880/28…
GO_SECONDARY_ACTIVE_TRANSMEMBRANE_TRANSPORTER_ACTIVITY	GO_SECONDARY_ACTIVE_TRANSMEMBRANE_TRANSPORTER_ACTIVITY	GO_SECONDARY_ACTIVE_TRANSMEMBRANE_TRANSPORTER_ACTIVITY	23	-0.530405	-2.45167	0.000140308	0.00527557	0.00457002	293	tags=70%, list=24%, signal=54%	340024/6569/6571/25769/162515/9194/154091/6549/389015/9376/83697/6559/6557/6530/115111/6521
GO_CELLULAR_RESPONSE_TO_HORMONE_STIMULUS	GO_CELLULAR_RESPONSE_TO_HORMONE_STIMULUS	GO_CELLULAR_RESPONSE_TO_HORMONE_STIMULUS	58	-0.366151	-2.3203	0.000147629	0.00539667	0.00467493	327	tags=53%, list=27%, signal=41%	5618/7068/107/2516/2104/185/1394/5166/1131/9353/6569/3164/1137/6750/4306/6517/10891/2354/116/85397/552/3815/197/1392/886/2642/8431/525/245972/50617/127124
GO_REGULATION_OF_CELL_ACTIVATION	GO_REGULATION_OF_CELL_ACTIVATION	GO_REGULATION_OF_CELL_ACTIVATION	87	0.300075	2.1829	0.000171834	0.00611171	0.00529434	826	tags=95%, list=68%, signal=33%	51237/100423062/3929/26279/53833/6363/3458/3902/930/939/23495/29108/57115/55423/6366/6375/5133/6352/8740/2147/27240/2266/3662/257101/50943/201633/916/8784/914/124912/3543/84433/952/374403/56833/3135/1493/84174/712/115352/348/54209/3932/160365/5880/1269/283234/11151/79626/64127/282618/3456/7305/3569/8456/1050/7940/59067/54900/22806/29851/3594/22914/9760/246778/151888/923/7535/10673/101/11006/2207/…
GO_T_CELL_ACTIVATION	GO_T_CELL_ACTIVATION	GO_T_CELL_ACTIVATION	79	0.316214	2.23998	0.000203301	0.00704063	0.00609903	826	tags=97%, list=68%, signal=33%	26279/53833/6363/3458/3902/939/29108/55423/926/6366/6375/10538/5133/6352/8740/915/924/27240/925/3662/257101/50943/201633/916/8784/914/8320/84433/3135/1493/2841/84174/3932/7471/160365/5880/338376/283234/11151/79626/64127/2529/282618/399/3456/3569/8456/59067/114836/54900/4063/29851/3594/54361/22914/7454/246778/151888/923/7535/10673/101/11006/2207/921/2213/3683/10148/2056/146850/917/3718/100528032/3…
GO_ACUTE_PHASE_RESPONSE	GO_ACUTE_PHASE_RESPONSE	GO_ACUTE_PHASE_RESPONSE	14	0.61401	2.34004	0.000241583	0.00795869	0.00689431	79	tags=50%, list=6%, signal=47%	6288/6289/3929/6291/5068/3240/57817
GO_IMMUNE_SYSTEM_DEVELOPMENT	GO_IMMUNE_SYSTEM_DEVELOPMENT	GO_IMMUNE_SYSTEM_DEVELOPMENT	93	0.299125	2.22799	0.000244665	0.00795869	0.00689431	811	tags=94%, list=67%, signal=34%	973/26279/2304/6363/3458/930/939/23495/4050/83881/57115/10538/5133/4057/915/925/4318/3662/4049/257101/128506/50943/916/1482/8784/1437/914/8320/8581/84433/325/56033/56833/3135/1493/2841/256957/115352/54209/3932/7480/7471/643/338376/2529/730249/282618/399/84623/3456/7305/3569/7161/8456/1050/114836/22806/4063/29851/3594/54361/2672/9760/6688/246778/714/5452/5803/7535/101/146433/143471/11006/2207/5308…
GO_MONOVALENT_INORGANIC_CATION_TRANSPORT	GO_MONOVALENT_INORGANIC_CATION_TRANSPORT	GO_MONOVALENT_INORGANIC_CATION_TRANSPORT	43	-0.405756	-2.32306	0.000247953	0.00795869	0.00689431	232	tags=49%, list=19%, signal=41%	81832/6569/610/79041/6329/25769/65267/26249/6337/116/154091/6549/389015/146167/6559/6557/525/245972/440699/50617/127124
GO_INNATE_IMMUNE_RESPONSE	GO_INNATE_IMMUNE_RESPONSE	GO_INNATE_IMMUNE_RESPONSE	125	0.254778	2.01589	0.000303705	0.00951608	0.00824341	796	tags=87%, list=65%, signal=34%	337/6288/100423062/3929/260434/6363/3458/3902/6278/140453/10071/29108/2243/57115/6366/6375/6352/4057/8685/6370/94025/2266/3512/3662/257101/56667/100431172/8542/6346/115362/6846/57823/81030/6357/9051/2209/3543/10344/84433/325/717/733/23650/245932/9447/282616/6271/56833/3135/716/56253/715/164668/712/115352/6362/348/6285/54209/4068/4321/2210/79931/11151/79626/1675/64127/713/730249/282618/3456/7305/6…
GO_POSITIVE_REGULATION_OF_LYMPHOCYTE_MIGRATION	GO_POSITIVE_REGULATION_OF_LYMPHOCYTE_MIGRATION	GO_POSITIVE_REGULATION_OF_LYMPHOCYTE_MIGRATION	10	0.673618	2.24043	0.000370493	0.0111778	0.0096829	247	tags=80%, list=20%, signal=64%	10563/6278/29108/6366/6375/6352/8740/6846
GO_REGULATION_OF_T_CELL_ACTIVATION	GO_REGULATION_OF_T_CELL_ACTIVATION	GO_REGULATION_OF_T_CELL_ACTIVATION	58	0.33736	2.19607	0.000373726	0.0111778	0.0096829	826	tags=100%, list=68%, signal=34%	26279/53833/6363/3458/3902/939/29108/55423/6366/6375/5133/6352/8740/27240/3662/257101/50943/201633/916/8784/914/84433/3135/1493/3932/160365/5880/283234/11151/79626/64127/282618/3456/3569/8456/59067/54900/29851/3594/22914/246778/151888/923/7535/10673/101/11006/921/2213/10148/2056/146850/3718/100528032/3558/54440/126259/972
GO_INORGANIC_ION_TRANSMEMBRANE_TRANSPORT	GO_INORGANIC_ION_TRANSMEMBRANE_TRANSPORT	GO_INORGANIC_ION_TRANSMEMBRANE_TRANSPORT	80	-0.311426	-2.16054	0.000449877	0.0131564	0.0113969	232	tags=36%, list=19%, signal=31%	610/79041/6329/25769/169026/2562/65267/55283/1187/2565/152519/2561/6337/154091/6549/389015/6559/6557/1080/342667/1188/115111/6521/525/245972/440699/7809/50617/127124
GO_REGULATION_OF_T_CELL_MIGRATION	GO_REGULATION_OF_T_CELL_MIGRATION	GO_REGULATION_OF_T_CELL_MIGRATION	10	0.669765	2.22762	0.000463811	0.013269	0.0114945	247	tags=80%, list=20%, signal=64%	10563/6278/29108/6366/6375/6352/8740/6846
GO_ADAPTIVE_IMMUNE_RESPONSE	GO_ADAPTIVE_IMMUNE_RESPONSE	GO_ADAPTIVE_IMMUNE_RESPONSE	80	0.295441	2.10405	0.000474583	0.0132883	0.0115112	811	tags=94%, list=67%, signal=33%	100423062/973/53833/6363/3458/10563/930/608/939/83417/23495/29108/2243/926/6375/10538/915/924/27240/925/3512/3662/4049/257101/57823/50943/909/916/8320/3543/325/717/733/3135/716/715/1493/84174/712/4068/2208/2210/338376/713/3456/50852/3569/114836/54900/64005/4063/3594/22914/7454/246778/151888/714/6504/5452/923/962/7535/10673/11006/2207/3004/2213/10148/917/3718/2244/919/100528032/3558/54440
GO_VACUOLAR_PART	GO_VACUOLAR_PART	GO_VACUOLAR_PART	28	-0.460863	-2.2597	0.000515774	0.0141408	0.0122496	53	tags=25%, list=4%, signal=24%	1080/7276/525/255189/245972/50617/127124
GO_ANTIMICROBIAL_HUMORAL_RESPONSE	GO_ANTIMICROBIAL_HUMORAL_RESPONSE	GO_ANTIMICROBIAL_HUMORAL_RESPONSE	26	0.451463	2.18919	0.000533222	0.0143208	0.0124056	210	tags=50%, list=17%, signal=42%	5266/5068/5320/10563/5968/6278/5646/2243/57115/3853/4057/2147/3512
GO_APICAL_PLASMA_MEMBRANE	GO_APICAL_PLASMA_MEMBRANE	GO_APICAL_PLASMA_MEMBRANE	43	-0.387496	-2.21851	0.000570188	0.0150074	0.0130003	362	tags=63%, list=30%, signal=46%	6340/1829/5593/6997/8972/1800/340024/8170/4118/116085/762/6569/1579/846/146894/200958/60676/6337/389015/6559/6557/1080/525/245972/363/50617/51458
GO_LEUKOCYTE_CELL_CELL_ADHESION	GO_LEUKOCYTE_CELL_CELL_ADHESION	GO_LEUKOCYTE_CELL_CELL_ADHESION	55	0.336489	2.15922	0.000589613	0.0152143	0.0131796	826	tags=100%, list=68%, signal=34%	337/26279/53833/6363/3458/3902/939/29108/55423/6366/6375/5133/6352/8740/6370/50943/201633/916/84433/3135/1493/3932/160365/5880/283234/11151/79626/64127/282618/3456/3569/59067/54900/29851/3594/22914/151888/923/7535/10673/101/11006/921/2213/3683/10148/2056/146850/3718/119/100528032/3558/54440/126259/972
GO_RESPONSE_TO_BIOTIC_STIMULUS	GO_RESPONSE_TO_BIOTIC_STIMULUS	GO_RESPONSE_TO_BIOTIC_STIMULUS	104	0.261873	1.98671	0.000607886	0.0153842	0.0133267	698	tags=79%, list=57%, signal=37%	5266/100423062/3929/128488/5068/3240/6363/3458/5320/10804/10563/5968/57817/6278/5646/29108/2243/57115/3853/6375/10538/6352/8091/4057/2147/3512/3662/4049/115362/5731/931/356/199713/50943/6357/4283/1437/339/3001/124912/25818/3543/440068/245932/9447/282616/6036/56833/1118/56253/164668/9965/54209/4321/5967/1269/338376/283234/1208/79931/64127/730249/11040/282618/1234/125931/646627/3456/3569/10225/2280…
GO_ANION_CHANNEL_ACTIVITY	GO_ANION_CHANNEL_ACTIVITY	GO_ANION_CHANNEL_ACTIVITY	12	-0.625491	-2.29427	0.000649668	0.0158326	0.0137152	200	tags=67%, list=16%, signal=56%	2562/1187/2565/2561/1080/1188/115111/7809
GO_CHLORIDE_CHANNEL_ACTIVITY	GO_CHLORIDE_CHANNEL_ACTIVITY	GO_CHLORIDE_CHANNEL_ACTIVITY	12	-0.625491	-2.29427	0.000649668	0.0158326	0.0137152	200	tags=67%, list=16%, signal=56%	2562/1187/2565/2561/1080/1188/115111/7809
GO_T_CELL_CHEMOTAXIS	GO_T_CELL_CHEMOTAXIS	GO_T_CELL_CHEMOTAXIS	10	0.653829	2.17461	0.000770175	0.0184282	0.0159636	247	tags=80%, list=20%, signal=64%	10563/6278/6366/6375/2833/6352/8740/6846
GO_CELLULAR_RESPONSE_TO_NITROGEN_COMPOUND	GO_CELLULAR_RESPONSE_TO_NITROGEN_COMPOUND	GO_CELLULAR_RESPONSE_TO_NITROGEN_COMPOUND	51	-0.358299	-2.20462	0.00080314	0.0188738	0.0163496	327	tags=53%, list=27%, signal=40%	5618/107/1800/185/1394/5166/1131/9353/6569/3164/1137/846/610/79041/2562/6517/10891/2561/85397/197/1392/1080/2642/525/245972/50617/127124
GO_ACUTE_INFLAMMATORY_RESPONSE	GO_ACUTE_INFLAMMATORY_RESPONSE	GO_ACUTE_INFLAMMATORY_RESPONSE	25	0.446402	2.13532	0.00104752	0.024185	0.0209505	79	tags=32%, list=6%, signal=31%	6288/6289/3929/6291/53833/5068/3240/57817
GO_VACUOLE	GO_VACUOLE	GO_VACUOLE	40	-0.382694	-2.12678	0.00108694	0.0243542	0.0210971	135	tags=28%, list=11%, signal=25%	1950/3815/50487/1080/7276/525/255189/6439/245972/50617/127124
GO_PASSIVE_TRANSMEMBRANE_TRANSPORTER_ACTIVITY	GO_PASSIVE_TRANSMEMBRANE_TRANSPORTER_ACTIVITY	GO_PASSIVE_TRANSMEMBRANE_TRANSPORTER_ACTIVITY	50	-0.332628	-2.02001	0.00109187	0.0243542	0.0210971	252	tags=42%, list=21%, signal=35%	1137/2891/610/79041/6329/25769/2901/2562/55283/1187/2565/2895/2561/6337/9177/1080/1188/115111/440699/7809/363
GO_POSITIVE_REGULATION_OF_LEUKOCYTE_CHEMOTAXIS	GO_POSITIVE_REGULATION_OF_LEUKOCYTE_CHEMOTAXIS	GO_POSITIVE_REGULATION_OF_LEUKOCYTE_CHEMOTAXIS	16	0.534956	2.13518	0.00118154	0.0259151	0.0224493	247	tags=62%, list=20%, signal=50%	3929/6363/10563/6278/6366/6375/6352/8740/6346/6846
GO_PEPTIDE_CROSS_LINKING	GO_PEPTIDE_CROSS_LINKING	GO_PEPTIDE_CROSS_LINKING	12	0.592335	2.0983	0.00120252	0.0259428	0.0224732	83	tags=50%, list=7%, signal=47%	5266/3713/6698/6699/353133/6704
GO_HUMORAL_IMMUNE_RESPONSE	GO_HUMORAL_IMMUNE_RESPONSE	GO_HUMORAL_IMMUNE_RESPONSE	59	0.319779	2.07645	0.00125526	0.0263674	0.022841	554	tags=69%, list=46%, signal=40%	5266/100423062/5068/3458/5450/5320/10563/930/5968/6278/3110/1370/5646/2243/57115/3853/5133/4057/2147/3512/4049/931/6357/4283/25818/3543/325/717/733/716/715/712/5079/54209/4068/2208/5967/338376/1675/713/730249
GO_POSITIVE_REGULATION_OF_IMMUNE_RESPONSE	GO_POSITIVE_REGULATION_OF_IMMUNE_RESPONSE	GO_POSITIVE_REGULATION_OF_IMMUNE_RESPONSE	107	0.249375	1.91347	0.00126227	0.0263674	0.022841	801	tags=89%, list=66%, signal=33%	100423062/3929/973/6363/3458/3902/930/1370/140453/10071/29108/2243/57115/6375/6352/4057/915/2147/8685/94025/2266/3662/4049/56667/115362/81030/50943/909/916/2209/284293/25818/640/3543/84433/325/717/733/53347/9447/282616/3783/952/6271/3135/716/56253/715/1493/84174/712/115352/5079/4068/3932/2208/4321/79931/1675/64127/713/730249/282618/3456/50852/3569/149628/59067/114836/64005/2854/3594/1535/2672/229…
GO_LYMPHOCYTE_CHEMOTAXIS	GO_LYMPHOCYTE_CHEMOTAXIS	GO_LYMPHOCYTE_CHEMOTAXIS	22	0.470309	2.12705	0.00147176	0.030263	0.0262157	247	tags=55%, list=20%, signal=44%	6288/6363/10563/6278/6366/6375/2833/6352/8740/6370/6346/6846
GO_SYMPORTER_ACTIVITY	GO_SYMPORTER_ACTIVITY	GO_SYMPORTER_ACTIVITY	15	-0.538923	-2.13366	0.00152178	0.0308102	0.0266897	293	tags=73%, list=24%, signal=56%	340024/6569/6571/25769/162515/9194/154091/83697/6559/6557/6530
GO_POSITIVE_REGULATION_OF_LYMPHOCYTE_ACTIVATION	GO_POSITIVE_REGULATION_OF_LYMPHOCYTE_ACTIVATION	GO_POSITIVE_REGULATION_OF_LYMPHOCYTE_ACTIVATION	47	0.334188	2.01353	0.00171321	0.0338529	0.0293255	826	tags=100%, list=68%, signal=33%	100423062/6363/3458/939/29108/55423/6366/6375/5133/6352/8740/50943/916/3543/84433/952/3135/1493/115352/3932/160365/283234/11151/64127/7305/3569/59067/29851/3594/22914/9760/151888/923/7535/10673/101/11006/921/10148/2056/146850/3718/100528032/3558/54440/126259/972
GO_TRANSMEMBRANE_RECEPTOR_PROTEIN_TYROSINE_KINASE_SIGNALING_PATHWAY	GO_TRANSMEMBRANE_RECEPTOR_PROTEIN_TYROSINE_KINASE_SIGNALING_PATHWAY	GO_TRANSMEMBRANE_RECEPTOR_PROTEIN_TYROSINE_KINASE_SIGNALING_PATHWAY	50	-0.326481	-1.98268	0.00172351	0.0338529	0.0293255	173	tags=32%, list=14%, signal=29%	147372/200958/653/1950/54845/3815/197/116449/2066/26228/222584/2254/525/245972/50617/127124
GO_CORNIFIED_ENVELOPE	GO_CORNIFIED_ENVELOPE	GO_CORNIFIED_ENVELOPE	19	0.48843	2.1112	0.00191796	0.0363827	0.031517	122	tags=42%, list=10%, signal=38%	5266/3713/6698/6699/353133/126638/6704/7062
GO_INTERLEUKIN_1_SECRETION	GO_INTERLEUKIN_1_SECRETION	GO_INTERLEUKIN_1_SECRETION	10	0.621094	2.06574	0.00194237	0.0363827	0.031517	391	tags=90%, list=32%, signal=62%	6288/260434/6363/56666/29108/115362/199713/440068/9447
GO_TUMOR_NECROSIS_FACTOR_MEDIATED_SIGNALING_PATHWAY	GO_TUMOR_NECROSIS_FACTOR_MEDIATED_SIGNALING_PATHWAY	GO_TUMOR_NECROSIS_FACTOR_MEDIATED_SIGNALING_PATHWAY	14	0.559413	2.13196	0.00196144	0.0363827	0.031517	219	tags=64%, list=18%, signal=53%	260434/608/939/23495/4050/29108/8740/3604/4049
GO_REGULATION_OF_IMMUNE_RESPONSE	GO_REGULATION_OF_IMMUNE_RESPONSE	GO_REGULATION_OF_IMMUNE_RESPONSE	137	0.223339	1.79434	0.00197299	0.0363827	0.031517	801	tags=85%, list=66%, signal=33%	100423062/3929/973/53833/6363/3458/3902/10563/930/1370/140453/10071/29108/2243/57115/926/6375/6352/4057/915/2147/8685/94025/925/2266/3662/4049/257101/56667/115362/57823/10870/81030/50943/909/916/2209/284293/25818/640/3543/84433/325/717/733/53347/9447/282616/3783/952/6271/56833/3135/716/56253/715/1493/84174/712/115352/348/5079/1308/54209/4068/3932/2208/4321/2210/5880/79931/1675/64127/713/730249/28…
GO_EAR_DEVELOPMENT	GO_EAR_DEVELOPMENT	GO_EAR_DEVELOPMENT	18	-0.521536	-2.1921	0.00199054	0.0363827	0.031517	220	tags=61%, list=18%, signal=51%	9423/8825/2562/55283/2561/653/54845/2254/525/5816/2299
GO_POSITIVE_REGULATION_OF_CYTOKINE_SECRETION	GO_POSITIVE_REGULATION_OF_CYTOKINE_SECRETION	GO_POSITIVE_REGULATION_OF_CYTOKINE_SECRETION	15	0.514411	1.99508	0.00232587	0.0419294	0.0363218	545	tags=93%, list=45%, signal=52%	6288/5047/260434/6363/56666/29108/6346/199713/914/9447/56253/4321/55801/64127
GO_CYTOKINE_MEDIATED_SIGNALING_PATHWAY	GO_CYTOKINE_MEDIATED_SIGNALING_PATHWAY	GO_CYTOKINE_MEDIATED_SIGNALING_PATHWAY	96	0.251309	1.87276	0.00243481	0.0432237	0.037443	849	tags=93%, list=70%, signal=30%	6288/3929/53833/260434/6363/116379/3458/10563/608/939/23495/4050/29108/6366/6375/10538/2833/6352/8740/6370/3604/4318/3662/4049/6346/6846/81030/356/4314/8784/6357/4283/1437/2209/3561/10344/9447/282616/3135/6362/54209/2208/4321/2210/10663/55801/643/338376/64127/2859/282618/1234/2829/3456/3569/1050/59067/6361/3594/654483/2672/970/6688/246778/240/5803/2152/9641/10673/10437/146433/6373/143471/50615/22…
GO_LEUKOCYTE_DIFFERENTIATION	GO_LEUKOCYTE_DIFFERENTIATION	GO_LEUKOCYTE_DIFFERENTIATION	70	0.284949	1.95754	0.00246335	0.0432237	0.037443	811	tags=93%, list=67%, signal=33%	973/26279/6363/3458/930/939/57115/10538/4057/915/925/4318/3662/257101/128506/50943/916/8784/1437/914/8320/8581/84433/325/56833/3135/1493/2841/115352/54209/3932/7471/338376/2529/282618/399/3456/7305/3569/8456/1050/114836/22806/4063/3594/54361/9760/6688/246778/714/5452/7535/101/146433/11006/2207/8111/2213/146850/917/3718/3558/9290/7226/54440
GO_RESPONSE_TO_TUMOR_NECROSIS_FACTOR	GO_RESPONSE_TO_TUMOR_NECROSIS_FACTOR	GO_RESPONSE_TO_TUMOR_NECROSIS_FACTOR	38	0.368931	2.07143	0.00256228	0.044368	0.0384342	304	tags=55%, list=25%, signal=43%	260434/6363/57817/608/939/23495/4050/29108/6366/6375/6352/8740/6370/3604/4049/4654/6346/6846/128506/8784/6357
GO_RESPONSE_TO_AMMONIUM_ION	GO_RESPONSE_TO_AMMONIUM_ION	GO_RESPONSE_TO_AMMONIUM_ION	13	-0.548907	-2.08075	0.00259767	0.0443965	0.038459	298	tags=77%, list=24%, signal=59%	1394/1131/6569/1137/6870/2562/2561/2354/85397/1392
GO_INTRINSIC_COMPONENT_OF_POSTSYNAPTIC_SPECIALIZATION_MEMBRANE	GO_INTRINSIC_COMPONENT_OF_POSTSYNAPTIC_SPECIALIZATION_MEMBRANE	GO_INTRINSIC_COMPONENT_OF_POSTSYNAPTIC_SPECIALIZATION_MEMBRANE	13	-0.547871	-2.07682	0.0027098	0.0451404	0.0391034	390	tags=85%, list=32%, signal=58%	4985/145581/107/81832/1131/153/2901/2895/2561/2066/347730
GO_POSTSYNAPTIC_SPECIALIZATION_MEMBRANE	GO_POSTSYNAPTIC_SPECIALIZATION_MEMBRANE	GO_POSTSYNAPTIC_SPECIALIZATION_MEMBRANE	13	-0.547871	-2.07682	0.0027098	0.0451404	0.0391034	390	tags=85%, list=32%, signal=58%	4985/145581/107/81832/1131/153/2901/2895/2561/2066/347730
GO_LYMPHOCYTE_MIGRATION	GO_LYMPHOCYTE_MIGRATION	GO_LYMPHOCYTE_MIGRATION	27	0.41235	2.05542	0.00285303	0.0452436	0.0391928	247	tags=48%, list=20%, signal=39%	6288/6363/10563/6278/29108/6366/6375/2833/6352/8740/6370/6346/6846
GO_ATPASE_ACTIVITY_COUPLED	GO_ATPASE_ACTIVITY_COUPLED	GO_ATPASE_ACTIVITY_COUPLED	10	-0.618757	-2.09109	0.0028668	0.0452436	0.0391928	53	tags=40%, list=4%, signal=39%	1080/245972/50617/127124
GO_POSITIVE_REGULATION_OF_LEUKOCYTE_MIGRATION	GO_POSITIVE_REGULATION_OF_LEUKOCYTE_MIGRATION	GO_POSITIVE_REGULATION_OF_LEUKOCYTE_MIGRATION	20	0.467714	2.04859	0.00289877	0.0452436	0.0391928	297	tags=60%, list=24%, signal=46%	3929/6363/10563/6278/29108/6366/6375/6352/8740/6346/6846/8784
GO_EXCRETION	GO_EXCRETION	GO_EXCRETION	14	-0.546995	-2.11798	0.00291441	0.0452436	0.0391928	34	tags=43%, list=3%, signal=42%	1187/552/1188/525/363/50617
GO_CYTOKINE_SECRETION	GO_CYTOKINE_SECRETION	GO_CYTOKINE_SECRETION	25	0.421444	2.01594	0.00293314	0.0452436	0.0391928	545	tags=80%, list=45%, signal=45%	6288/5047/260434/6363/56666/29108/100431172/6346/115362/199713/50943/914/84433/440068/9447/56253/4321/55801/160365/64127
GO_INSULIN_RECEPTOR_SIGNALING_PATHWAY	GO_INSULIN_RECEPTOR_SIGNALING_PATHWAY	GO_INSULIN_RECEPTOR_SIGNALING_PATHWAY	11	-0.602859	-2.131	0.00294903	0.0452436	0.0391928	28	tags=45%, list=2%, signal=45%	197/525/245972/50617/127124
GO_IMMUNE_EFFECTOR_PROCESS	GO_IMMUNE_EFFECTOR_PROCESS	GO_IMMUNE_EFFECTOR_PROCESS	119	0.232917	1.827	0.00295665	0.0452436	0.0391928	811	tags=87%, list=67%, signal=32%	51237/100423062/3929/53833/3240/6363/3458/3902/930/6278/6947/939/1370/5646/29108/57115/6375/10538/4057/2147/925/4318/3662/4049/257101/100431172/57823/50943/909/4283/2209/8320/339/25818/3543/53831/325/717/733/9447/282616/6036/374403/56833/3135/56729/1118/716/56253/715/164668/84174/712/115352/4068/2208/4321/5880/338376/11151/1675/64127/84443/2529/713/282618/3456/7305/3569/59067/10225/114836/64333/6…
GO_LYMPHOCYTE_DIFFERENTIATION	GO_LYMPHOCYTE_DIFFERENTIATION	GO_LYMPHOCYTE_DIFFERENTIATION	54	0.31245	1.98609	0.0030526	0.0454377	0.0393609	826	tags=98%, list=68%, signal=33%	973/26279/6363/3458/930/939/57115/10538/915/925/3662/257101/50943/916/8784/914/8320/8581/84433/56833/3135/1493/2841/115352/3932/7471/338376/2529/282618/399/3456/3569/8456/114836/22806/4063/3594/54361/9760/6688/246778/5452/7535/101/11006/2207/2213/146850/917/3718/3558/54440/972
GO_NEGATIVE_REGULATION_OF_CATALYTIC_ACTIVITY	GO_NEGATIVE_REGULATION_OF_CATALYTIC_ACTIVITY	GO_NEGATIVE_REGULATION_OF_CATALYTIC_ACTIVITY	73	0.283758	1.96421	0.00309006	0.0454377	0.0393609	209	tags=33%, list=17%, signal=29%	149708/653145/5266/54576/128488/260434/3240/728113/6588/26998/1470/939/5502/29108/2646/54866/7137/341/280664/1294/8740/4057/344/4318
GO_NEURON_TO_NEURON_SYNAPSE	GO_NEURON_TO_NEURON_SYNAPSE	GO_NEURON_TO_NEURON_SYNAPSE	20	-0.491505	-2.14818	0.00309552	0.0454377	0.0393609	435	tags=85%, list=36%, signal=56%	119/4985/9758/145581/4923/107/81832/79870/1131/440073/2891/153/8825/2901/2895/2066/1496
GO_DEFENSE_RESPONSE_TO_BACTERIUM	GO_DEFENSE_RESPONSE_TO_BACTERIUM	GO_DEFENSE_RESPONSE_TO_BACTERIUM	38	0.364523	2.04669	0.00310744	0.0454377	0.0393609	219	tags=42%, list=18%, signal=36%	100423062/3929/128488/3240/5320/10563/57817/6278/29108/2243/57115/3853/4057/2147/3512/4049
GO_TRANSITION_METAL_ION_TRANSPORT	GO_TRANSITION_METAL_ION_TRANSPORT	GO_TRANSITION_METAL_ION_TRANSPORT	12	-0.573724	-2.10439	0.00333167	0.0481811	0.0417374	28	tags=33%, list=2%, signal=33%	525/245972/50617/127124
GO_REGULATION_OF_HYDROLASE_ACTIVITY	GO_REGULATION_OF_HYDROLASE_ACTIVITY	GO_REGULATION_OF_HYDROLASE_ACTIVITY	107	0.234916	1.80252	0.00349075	0.0491069	0.0425394	272	tags=35%, list=22%, signal=29%	337/149708/653145/5266/55908/128488/728113/6363/3458/6588/10563/26998/1470/939/5502/29108/6366/54866/7137/6375/341/6352/280664/1294/8601/5522/8740/4057/6370/344/4318/6346/6846/116729/356/8530/199713
GO_CELLULAR_RESPONSE_TO_INSULIN_STIMULUS	GO_CELLULAR_RESPONSE_TO_INSULIN_STIMULUS	GO_CELLULAR_RESPONSE_TO_INSULIN_STIMULUS	15	-0.514293	-2.03615	0.00350893	0.0491069	0.0425394	28	tags=33%, list=2%, signal=33%	197/525/245972/50617/127124
GO_CORNIFICATION	GO_CORNIFICATION	GO_CORNIFICATION	42	0.333938	1.94814	0.00354216	0.0491069	0.0425394	498	tags=64%, list=41%, signal=39%	5266/3713/374454/6698/6699/126638/6704/7062/286887/390792/3853/147183/3860/3854/26085/196374/6707/25818/3885/3888/3866/6703/43849/3851/6700/338785/3861
GO_RESPONSE_TO_HORMONE	GO_RESPONSE_TO_HORMONE	GO_RESPONSE_TO_HORMONE	84	-0.266194	-1.86368	0.00354495	0.0491069	0.0425394	327	tags=45%, list=27%, signal=36%	5618/7068/107/2516/8854/2104/185/1394/5166/1131/9353/6569/3164/1137/336/6870/5019/5009/6750/4306/6517/10891/2354/116/85397/552/3815/197/1544/1392/3291/886/2642/8431/525/245972/50617/127124
GO_RESPONSE_TO_ENDOGENOUS_STIMULUS	GO_RESPONSE_TO_ENDOGENOUS_STIMULUS	GO_RESPONSE_TO_ENDOGENOUS_STIMULUS	130	-0.232228	-1.81975	0.0036246	0.0492149	0.042633	327	tags=42%, list=27%, signal=34%	5618/7068/107/2516/8854/2104/185/1394/5166/25928/128853/63976/1131/9353/6569/3164/1137/846/336/6870/5019/610/79041/5009/6750/2562/4306/6517/10891/2561/653/2354/116/85397/9350/54845/552/3815/197/2066/658/1544/1392/3291/886/2254/1080/2642/8431/525/245972/796/50617/127124
GO_REGULATION_OF_LYMPHOCYTE_CHEMOTAXIS	GO_REGULATION_OF_LYMPHOCYTE_CHEMOTAXIS	GO_REGULATION_OF_LYMPHOCYTE_CHEMOTAXIS	10	0.597748	1.98809	0.00362754	0.0492149	0.042633	247	tags=70%, list=20%, signal=56%	10563/6278/6366/6375/6352/8740/6846
GO_HIGH_DENSITY_LIPOPROTEIN_PARTICLE	GO_HIGH_DENSITY_LIPOPROTEIN_PARTICLE	GO_HIGH_DENSITY_LIPOPROTEIN_PARTICLE	12	0.55316	1.95953	0.00368895	0.049514	0.042892	303	tags=67%, list=25%, signal=51%	337/6288/6289/6291/341/344/8542/5360
GO_NEURON_PART	GO_NEURON_PART	GO_NEURON_PART	115	-0.239193	-1.81496	0.00372484	0.049514	0.042892	356	tags=48%, list=29%, signal=37%	140469/9758/4137/375323/1259/145581/4923/440279/107/10752/5137/1394/81832/79870/26047/1007/1131/440073/1137/846/2891/63923/6870/6571/153/6329/8825/6750/2901/2562/6517/23544/10891/2565/22999/2895/2561/25924/27124/116/85397/2066/658/1496/9177/1392/135138/90167/341359/6530/9515/525/347730/5816/796
GO_ATPASE_ACTIVITY	GO_ATPASE_ACTIVITY	GO_ATPASE_ACTIVITY	12	-0.565592	-2.07456	0.00377837	0.0496322	0.0429944	53	tags=33%, list=4%, signal=32%	1080/245972/50617/127124
GO_REGULATION_OF_SYSTEMIC_ARTERIAL_BLOOD_PRESSURE	GO_REGULATION_OF_SYSTEMIC_ARTERIAL_BLOOD_PRESSURE	GO_REGULATION_OF_SYSTEMIC_ARTERIAL_BLOOD_PRESSURE	15	-0.511335	-2.02444	0.00380916	0.0496322	0.0429944	115	tags=67%, list=9%, signal=61%	4923/185/1579/153/552/354/1392/3291/796/3816
